# Supplementary material for: Philippiphonte aspidosoma gen. et sp. n., a radically divergent member of the Laophontidae from shell gravel in the East Sea, South Korea, including a review of Folioquinpes Fiers & Rutledge, 1990 (Copepoda, Harpacticoida)
Source: Zookeys. 2018 Jul 17;(775):15–46. doi: 10.3897/zookeys.775.26404 (PMC6058002; doi:10.3897/zookeys.775.26404)
Supplement: XML Treatment for Philippiphonte [file zookeys.775.26404-treatment1.xml]

<!DOCTYPE tp:taxon-treatment
  PUBLIC "-//TaxonX//DTD Taxonomic Treatment Publishing DTD v0 20100105//EN" "tax-treatment-NSO.dtd">
<tp:taxon-treatment xmlns:tp="http://www.plazi.org/taxpub"><tp:treatment-meta><kwd-group><label>Taxon classification</label><kwd><named-content xmlns:xlink="http://www.w3.org/1999/xlink" content-type="kingdom">Animalia</named-content></kwd><kwd><named-content xmlns:xlink="http://www.w3.org/1999/xlink" content-type="order">Harpacticoida</named-content></kwd><kwd><named-content xmlns:xlink="http://www.w3.org/1999/xlink" content-type="family">Laophontidae</named-content></kwd></kwd-group><mixed-citation publication-type="journal"><person-group><name><surname>Huys</surname><given-names>Rony</given-names></name><name><surname>Lee</surname><given-names>Jimin</given-names></name></person-group><article-title>
          <italic><tp:taxon-name><tp:taxon-name-part taxon-name-part-type="genus" reg="Philippiphonte">Philippiphonte</tp:taxon-name-part> <tp:taxon-name-part taxon-name-part-type="species" reg="aspidosoma">aspidosoma</tp:taxon-name-part></tp:taxon-name></italic> gen. et sp. n., a radically divergent member of the <tp:taxon-name><tp:taxon-name-part taxon-name-part-type="family">Laophontidae</tp:taxon-name-part></tp:taxon-name> from shell gravel in the East Sea, South Korea, including a review of <italic><tp:taxon-name><tp:taxon-name-part taxon-name-part-type="genus" reg="Folioquinpes">Folioquinpes</tp:taxon-name-part></tp:taxon-name></italic> Fiers &amp; Rutledge, 1990 (<tp:taxon-name><tp:taxon-name-part taxon-name-part-type="subclass">Copepoda</tp:taxon-name-part></tp:taxon-name>, <tp:taxon-name><tp:taxon-name-part taxon-name-part-type="order">Harpacticoida</tp:taxon-name-part></tp:taxon-name>)</article-title><source>Zookeys</source><day>17</day><month>7</month><year>2018</year><volume>2018</volume><issue>775</issue><fpage>15</fpage><lpage>46</lpage><pub-id pub-id-type="doi">10.3897/zookeys.775.26404</pub-id></mixed-citation></tp:treatment-meta><tp:nomenclature><label>Genus</label><tp:taxon-name>
              <tp:taxon-name-part taxon-name-part-type="genus" reg="Philippiphonte">Philippiphonte</tp:taxon-name-part>
              <object-id xmlns:xlink="http://www.w3.org/1999/xlink" content-type="zoobank" xlink:type="simple">http://zoobank.org/F82FCADE-CF6B-4AAF-A465-F9DC8E73F9CD</object-id>
            </tp:taxon-name><tp:taxon-status xmlns:xlink="http://www.w3.org/1999/xlink" xlink:type="simple">gen. n.</tp:taxon-status></tp:nomenclature><tp:treatment-sec sec-type="diagnosis" id="SECID0ECIAE"><title>Diagnosis.</title><p>
              <tp:taxon-name><tp:taxon-name-part taxon-name-part-type="family">Laophontidae</tp:taxon-name-part></tp:taxon-name>. Body extremely dorsoventrally flattened, porcellidiid-like. Distinct sexual dimorphism in size, urosomal segmentation, antennule, P3 endopod, P5, and P6. Rostrum large, inverted trapezoid; anterior margin slightly convex in ♀, virtually straight in ♂. Cephalothoracic shield broadly bell-shaped; lateral margins fringed with closely set spinules. Pedigerous somites bearing legs 2–4 with strongly developed pleurotergites, those of leg 4-bearing somite backwardly produced and embracing leg 5-bearing somite and anterior half of genital double-somite; each provided with strong spinules along lateral margins. Leg 5-bearing somite reduced, without marked pleurotergites. Genital double-somite completely fused. Second and third abdominal somites with lobate pleurotergites, those of penultimate somite embracing anal somite and anterior half of caudal rami. Anal somite without expanded pleurotergites; operculum naked. Caudal rami flattened, longer than wide, with straight outer and markedly convex inner margin; with medially directed spinules along inner margin and finer spinules along outer margin; with seven setae, all of which located near posterior margin of ramus; setae IV–V with fracture planes and fused at base.</p><p>Antennule slender, 5-segmented and with aesthetasc on segment 3 in ♀, subchirocerate, 8-segmented and with aesthetasc on segment 5 in ♂; without spinous processes on segments 1–2; segments 1–3 with setules along anterior margin; segment 3 elongate in ♀. Antenna with allobasis bearing unipinnate seta along abexopodal margin. Exopod 1-segmented, with four elements. Mandible with slender gnathobase; palp small, comprising unisetose basis with incorporated endopod and discrete exopod, armed with three and one seta(e), respectively. Maxillule without defined rami; armature of palp represented by one lateral and three distal setae. Maxilla with two coxal endites; endopod with two setae. Maxilliped elongate and slender; syncoxa with one seta; endopod represented by acutely recurved claw with minute accessory seta at its base.</p><p>Legs 1–4 with very wide and narrow intercoxal sclerites. Leg 1 with sparsely plumose inner and outer seta on basis; exopod 3-segmented with long outer spine on exp-1, extending beyond distal margin of exp-3 and bearing stiff spinules along its outer margin; exp-2 with outer unipinnate spine; exp-3 with two unipinnate spines and two geniculate setae; endopod 2-segmented, prehensile, enp-1 unarmed, enp-2 with short claw but accessory seta not discernible. Legs 2–4 with transversally elongate bases, with long (P2–P3) or short (P4) outer seta; with 3-segmented exopods and 2-segmented endopods (except for P3 endopod 3-segmented in ♂); outer exopodal spines typically unipinnate in distal half only, inner setae very long and plumose; outer margin of P2–P4 enp-2 with double row of flimsy setular extensions. Leg 3 ♂ with outwardly recurved, spinous apophysis on enp-2; enp-3 with one inner and two apical setae. Armature formulae:</p><table-wrap position="float" orientation="portrait"><table id="TID0E5GAC" rules="all"><tbody><tr><td rowspan="1" colspan="1"/><td rowspan="1" colspan="1">
                      <bold>Exopod</bold>
                    </td><td rowspan="1" colspan="1">
                      <bold>Endopod</bold>
                    </td></tr><tr><td rowspan="1" colspan="1">P2</td><td rowspan="1" colspan="1">0.1.123</td><td rowspan="1" colspan="1">0.120</td></tr><tr><td rowspan="1" colspan="1">P3</td><td rowspan="1" colspan="1">0.1.223</td><td rowspan="1" colspan="1">0.121 [0.apo.120 in ♂]</td></tr><tr><td rowspan="1" colspan="1">P4</td><td rowspan="1" colspan="1">0.1.223</td><td rowspan="1" colspan="1">0.121</td></tr></tbody></table></table-wrap><p>Leg 5 biramous; baseoendopod very elongate, backwardly recurved, with outer basal seta arising from short dorsal setophore; endopodal armature represented by three setae in ♀ and one seta in ♂; exopod with four elements in ♀ and three elements in ♂.</p><p>Genital field ♀ located near border with leg 5-bearing somite. P6 forming well developed operculum with two small setae in ♀; asymmetrical in ♂ (with dextral or sinistral configuration), with outer distal corner bearing one minute seta.</p><p>
              <bold>Type species.</bold> <italic><tp:taxon-name><tp:taxon-name-part taxon-name-part-type="genus" reg="Philippiphonte">Philippiphonte</tp:taxon-name-part> <tp:taxon-name-part taxon-name-part-type="species" reg="aspidosoma">aspidosoma</tp:taxon-name-part></tp:taxon-name></italic> gen. et sp. n. (by original designation).</p><p>
              <bold>Etymology.</bold> The genus is dedicated to Rudolph Amandus Philippi (14 September 1808–23 July 1904), author of the type genus <italic><tp:taxon-name><tp:taxon-name-part taxon-name-part-type="genus" reg="Laophonte">Laophonte</tp:taxon-name-part></tp:taxon-name></italic> Philippi, 1840 and of the first publication to adopt the term “copepod” in its title (<xref ref-type="bibr" rid="B63">Philippi 1843</xref>). Many of <xref ref-type="bibr" rid="B62">Philippi’s (1840</xref>, <xref ref-type="bibr" rid="B63">1843</xref>) generic names such as <italic><tp:taxon-name><tp:taxon-name-part taxon-name-part-type="genus" reg="Aenippe">Aenippe</tp:taxon-name-part></tp:taxon-name></italic>, <italic><tp:taxon-name><tp:taxon-name-part taxon-name-part-type="genus" reg="Euryte">Euryte</tp:taxon-name-part></tp:taxon-name></italic>, <italic><tp:taxon-name><tp:taxon-name-part taxon-name-part-type="genus" reg="Idomene">Idomene</tp:taxon-name-part></tp:taxon-name></italic>, <italic><tp:taxon-name><tp:taxon-name-part taxon-name-part-type="genus" reg="Idya">Idya</tp:taxon-name-part></tp:taxon-name></italic> (= <italic><tp:taxon-name><tp:taxon-name-part taxon-name-part-type="genus" reg="Tisbe">Tisbe</tp:taxon-name-part></tp:taxon-name></italic>), <italic><tp:taxon-name><tp:taxon-name-part taxon-name-part-type="genus" reg="Metis">Metis</tp:taxon-name-part></tp:taxon-name></italic>, <italic><tp:taxon-name><tp:taxon-name-part taxon-name-part-type="genus" reg="Oncaea">Oncaea</tp:taxon-name-part></tp:taxon-name></italic>, <italic><tp:taxon-name><tp:taxon-name-part taxon-name-part-type="genus" reg="Psamathe">Psamathe</tp:taxon-name-part></tp:taxon-name></italic> (= <italic><tp:taxon-name><tp:taxon-name-part taxon-name-part-type="genus" reg="Scutellidium">Scutellidium</tp:taxon-name-part></tp:taxon-name></italic>) and <italic><tp:taxon-name><tp:taxon-name-part taxon-name-part-type="genus" reg="Thyone">Thyone</tp:taxon-name-part></tp:taxon-name></italic> (= <italic><tp:taxon-name><tp:taxon-name-part taxon-name-part-type="genus" reg="Porcellidium">Porcellidium</tp:taxon-name-part></tp:taxon-name></italic>) were named after figures of Ancient Greek mythology and so was also <italic><tp:taxon-name><tp:taxon-name-part taxon-name-part-type="genus" reg="Laophonte">Laophonte</tp:taxon-name-part></tp:taxon-name></italic>, named after a daughter of Pleuron, and the wife of Thestius, by whom she had Althaea and Leda.</p></tp:treatment-sec><ref-list><ref id="B63"><mixed-citation xmlns:xlink="http://www.w3.org/1999/xlink" xlink:type="simple">
          <person-group><name name-style="western"><surname>Philippi</surname><given-names>A</given-names></name></person-group> (<year>1843</year>) <article-title>Fernere Beobachtungen über die Copepoden des Mittelmeeres.</article-title> <source>Archiv für Naturgeschichte</source> <volume>9</volume>: <fpage>54</fpage>–<lpage>71</lpage>.</mixed-citation></ref><ref id="B62"><mixed-citation xmlns:xlink="http://www.w3.org/1999/xlink" xlink:type="simple">
          <person-group><name name-style="western"><surname>Philippi</surname><given-names>A</given-names></name></person-group> (<year>1840</year>) <article-title>Zoologische Bemerkungen (Fortsetzung).</article-title> <source>Archiv für Naturgeschichte</source> <volume>6</volume>: <fpage>181</fpage>–<lpage>195</lpage>.</mixed-citation></ref></ref-list></tp:taxon-treatment>
