# Supplementary material for: Philippiphonte aspidosoma gen. et sp. n., a radically divergent member of the Laophontidae from shell gravel in the East Sea, South Korea, including a review of Folioquinpes Fiers & Rutledge, 1990 (Copepoda, Harpacticoida)
Source: Zookeys. 2018 Jul 17;(775):15–46. doi: 10.3897/zookeys.775.26404 (PMC6058002; doi:10.3897/zookeys.775.26404)
Supplement: XML Treatment for Folioquinpes chathamensis [file zookeys.775.26404-treatment3.xml]

<!DOCTYPE tp:taxon-treatment
  PUBLIC "-//TaxonX//DTD Taxonomic Treatment Publishing DTD v0 20100105//EN" "tax-treatment-NSO.dtd">
<tp:taxon-treatment xmlns:tp="http://www.plazi.org/taxpub"><tp:treatment-meta><kwd-group><label>Taxon classification</label><kwd><named-content xmlns:xlink="http://www.w3.org/1999/xlink" content-type="kingdom">Animalia</named-content></kwd><kwd><named-content xmlns:xlink="http://www.w3.org/1999/xlink" content-type="order">Harpacticoida</named-content></kwd><kwd><named-content xmlns:xlink="http://www.w3.org/1999/xlink" content-type="family">Laophontidae</named-content></kwd></kwd-group><mixed-citation publication-type="journal"><person-group><name><surname>Huys</surname><given-names>Rony</given-names></name><name><surname>Lee</surname><given-names>Jimin</given-names></name></person-group><article-title>
          <italic><tp:taxon-name><tp:taxon-name-part taxon-name-part-type="genus" reg="Philippiphonte">Philippiphonte</tp:taxon-name-part> <tp:taxon-name-part taxon-name-part-type="species" reg="aspidosoma">aspidosoma</tp:taxon-name-part></tp:taxon-name></italic> gen. et sp. n., a radically divergent member of the <tp:taxon-name><tp:taxon-name-part taxon-name-part-type="family">Laophontidae</tp:taxon-name-part></tp:taxon-name> from shell gravel in the East Sea, South Korea, including a review of <italic><tp:taxon-name><tp:taxon-name-part taxon-name-part-type="genus" reg="Folioquinpes">Folioquinpes</tp:taxon-name-part></tp:taxon-name></italic> Fiers &amp; Rutledge, 1990 (<tp:taxon-name><tp:taxon-name-part taxon-name-part-type="subclass">Copepoda</tp:taxon-name-part></tp:taxon-name>, <tp:taxon-name><tp:taxon-name-part taxon-name-part-type="order">Harpacticoida</tp:taxon-name-part></tp:taxon-name>)</article-title><source>Zookeys</source><day>17</day><month>7</month><year>2018</year><volume>2018</volume><issue>775</issue><fpage>15</fpage><lpage>46</lpage><pub-id pub-id-type="doi">10.3897/zookeys.775.26404</pub-id></mixed-citation></tp:treatment-meta><tp:nomenclature><tp:taxon-name>
              <tp:taxon-name-part taxon-name-part-type="genus" reg="Folioquinpes">Folioquinpes</tp:taxon-name-part>
              <tp:taxon-name-part taxon-name-part-type="species" reg="chathamensis">chathamensis</tp:taxon-name-part>
            </tp:taxon-name><tp:taxon-authority>(Sars, 1905)</tp:taxon-authority><tp:nomenclature-citation-list><tp:nomenclature-citation><tp:taxon-name>
                  <tp:taxon-name-part taxon-name-part-type="genus" reg="Laophonte">Laophonte</tp:taxon-name-part> <tp:taxon-name-part taxon-name-part-type="species" reg="chathamensis">chathamensis</tp:taxon-name-part></tp:taxon-name><comment>Sars, 1905</comment></tp:nomenclature-citation><tp:nomenclature-citation><tp:taxon-name>
                  <tp:taxon-name-part taxon-name-part-type="genus" reg="Folioquinpes">Folioquinpes</tp:taxon-name-part> <tp:taxon-name-part taxon-name-part-type="species" reg="chathamensis">chathamensis</tp:taxon-name-part></tp:taxon-name><comment>(Sars, 1905) <xref ref-type="bibr" rid="B21">Fiers and Rutledge (1990)</xref></comment></tp:nomenclature-citation><tp:nomenclature-citation><tp:taxon-name>
                  <tp:taxon-name-part taxon-name-part-type="genus" reg="Onychocamptus">Onychocamptus</tp:taxon-name-part>
                </tp:taxon-name><comment>spec. <italic>sensu</italic><xref ref-type="bibr" rid="B56">Mielke (1981)</xref>: <xref ref-type="bibr" rid="B21">Fiers and Rutledge (1990)</xref></comment></tp:nomenclature-citation></tp:nomenclature-citation-list></tp:nomenclature><tp:treatment-sec sec-type="description" id="SECID0E4TAI"><title>Original description.</title><p>
              <xref ref-type="bibr" rid="B72">Sars (1905)</xref>: 391–393; Plate 17 (figs 103–118).</p></tp:treatment-sec><tp:treatment-sec sec-type="description" id="SECID0EHUAI"><title>Additional description.</title><p>
              <xref ref-type="bibr" rid="B56">Mielke (1981</xref> as <italic><tp:taxon-name><tp:taxon-name-part taxon-name-part-type="genus" reg="Onychocamptus">Onychocamptus</tp:taxon-name-part></tp:taxon-name></italic> spec.): 52; Abb. 28.</p></tp:treatment-sec><tp:treatment-sec sec-type="type locality" id="SECID0EYUAI"><title>Type locality.</title><p>New Zealand, Chatham Islands, Wharekauri (= Chatham Island), Te Whanga Lagoon; shallow brackish water.</p></tp:treatment-sec><tp:treatment-sec sec-type="Body length" id="SECID0E4UAI"><title>Body length.</title><p>480 μm (♀), slightly smaller (♂) [<xref ref-type="bibr" rid="B72">Sars 1905</xref>]; 430–450 μm (♀) [<xref ref-type="bibr" rid="B56">Mielke 1981</xref>].</p></tp:treatment-sec><tp:treatment-sec sec-type="remarks" id="SECID0ELVAI"><title>Remarks.</title><p>
              <xref ref-type="bibr" rid="B21">Fiers and Rutledge (1990)</xref> stated that armature and shape of the male P5 differed between <italic><tp:taxon-name><tp:taxon-name-part taxon-name-part-type="genus" reg="Folioquinpes">F.</tp:taxon-name-part> <tp:taxon-name-part taxon-name-part-type="species" reg="chathamensis">chathamensis</tp:taxon-name-part></tp:taxon-name></italic> and <italic><tp:taxon-name><tp:taxon-name-part taxon-name-part-type="genus" reg="Folioquinpes">F.</tp:taxon-name-part> <tp:taxon-name-part taxon-name-part-type="species" reg="mangalis">mangalis</tp:taxon-name-part></tp:taxon-name></italic>. <xref ref-type="bibr" rid="B72">Sars’s (1905)</xref> text description is not informative with regard to the number and position of armature elements. His figure (figure 118) suggests that the P5 is distinctly bilobate, having one endopodal and three exopodal setae. However, the accompanying figure legend states that the left member is illustrated, implying that Sars had figured it in dorsal aspect. The “endopodal” seta is therefore the outer basal arising from a setophore (and not an endopodal lobe). Comparison with <italic><tp:taxon-name><tp:taxon-name-part taxon-name-part-type="genus" reg="Folioquinpes">F.</tp:taxon-name-part> <tp:taxon-name-part taxon-name-part-type="species" reg="mangalis">mangalis</tp:taxon-name-part></tp:taxon-name></italic> also suggests that there are only two exopodal elements, the third one representing the sensilla originating from a lateral tubercle. Based on this reinterpretation there is probably no difference in male P5 morphology between both species. The absence of the typical baseoendopodal incision in the female P5, separating the endopodal lobe and the pedestal bearing the exopod, is also attributable to an observational error by <xref ref-type="bibr" rid="B72">Sars (1905</xref>: Taf. 17, fig. 116).</p><p>
              <italic><tp:taxon-name><tp:taxon-name-part taxon-name-part-type="genus" reg="Folioquinpes">Folioquinpes</tp:taxon-name-part> <tp:taxon-name-part taxon-name-part-type="species" reg="chathamensis">chathamensis</tp:taxon-name-part></tp:taxon-name></italic> resembles <italic><tp:taxon-name><tp:taxon-name-part taxon-name-part-type="genus" reg="Folioquinpes">F.</tp:taxon-name-part> <tp:taxon-name-part taxon-name-part-type="species" reg="indicus">indicus</tp:taxon-name-part></tp:taxon-name></italic> sp. n. in the absence of spinules along the anterior margin of the rostrum, the 5-segmented condition of the female antennule, the presence of three inner setae on the distal endopodal segment of leg 3, and of the inner seta on the middle exopodal segment of legs 3–4. The alternative states, including the 4-segmented female antennule, are displayed in the other two species of the genus (Table <xref ref-type="table" rid="T3">1</xref>).</p><p>Hamond (in <xref ref-type="bibr" rid="B30">Hicks 1977a</xref>: 457) collected <italic><tp:taxon-name><tp:taxon-name-part taxon-name-part-type="genus" reg="Folioquinpes">F.</tp:taxon-name-part> <tp:taxon-name-part taxon-name-part-type="species" reg="chathamensis">chathamensis</tp:taxon-name-part></tp:taxon-name></italic> near Sydney and Melbourne while <xref ref-type="bibr" rid="B58">Newton and Mitchell (1999)</xref> obtained it in mud samples from the Hopkins River estuary in south-western Victoria. It remains unclear whether <xref ref-type="bibr" rid="B54">Lewis’s (1984)</xref> single record from an estuarine lagoon in New Zealand is new or refers to <xref ref-type="bibr" rid="B72">Sars’s (1905)</xref> type locality. <xref ref-type="bibr" rid="B19">Fiers (1995)</xref> recorded the species from the ‘aufwuchs’ covering submerged mangrove pneumatophores in the Celestún Lagoon, northwest of the Yucatán Peninsula (Mexico). <xref ref-type="bibr" rid="B27">Gómez and Morales-Serna (2013)</xref> erroneously cited <xref ref-type="bibr" rid="B78">Suárez-Morales et al. (2009)</xref> as the source for the Gulf of Mexico record but their checklist only refers to <xref ref-type="bibr" rid="B21">Fiers and Rutledge’s (1990)</xref> record of <italic><tp:taxon-name><tp:taxon-name-part taxon-name-part-type="genus" reg="Folioquinpes">F.</tp:taxon-name-part> <tp:taxon-name-part taxon-name-part-type="species" reg="mangalis">mangalis</tp:taxon-name-part></tp:taxon-name></italic> from Louisiana. The latter authors also examined material from Guadeloupe, Papua New Guinea and Taal (Bombón) Lake, a freshwater lake on the island of Luzon in the Philippines (Fiers, unpubl. data). <xref ref-type="bibr" rid="B56">Mielke (1981</xref>, <xref ref-type="bibr" rid="B57">2003</xref>) found the species in a sandy beach in Bahía Academy (Santa Cruz), Galápagos. A single African outlier has been reported from the brackish coastal Ebrié Lagoon in Ivory Coast (<xref ref-type="bibr" rid="B16">Dumont and Maas 1988</xref>). The records by <xref ref-type="bibr" rid="B70">Rühe (1914)</xref> and <xref ref-type="bibr" rid="B74">Sewell (1924)</xref> refer to other species (see below).</p><p>
              <xref ref-type="bibr" rid="B58">Newton and Mitchell (1999)</xref> observed during estuarine mud incubation experiments that <italic><tp:taxon-name><tp:taxon-name-part taxon-name-part-type="genus" reg="Folioquinpes">F.</tp:taxon-name-part> <tp:taxon-name-part taxon-name-part-type="species" reg="chathamensis">chathamensis</tp:taxon-name-part></tp:taxon-name></italic> developed to egg-bearing female stage in only six days at 20°C, suggesting that dormancy occurred at an advanced copepodid stage rather than the egg.</p></tp:treatment-sec><tp:treatment-sec><!--Section generated to contain objects referenced in tp:taxon-treatment.--><table-wrap id="T3" position="float" orientation="portrait"><label>Table 1.</label><caption><p>Number of segments in female antennule (A1), number of setae on antennary exopod (A2) and armature of P2–P4 (female) and P5 (both sexes) of members of <italic><tp:taxon-name><tp:taxon-name-part taxon-name-part-type="genus" reg="Onychocamptus">Onychocamptus</tp:taxon-name-part></tp:taxon-name></italic> Daday, 1903 and allied genera.</p></caption><table id="TID0EGNAE" rules="all"><tbody><tr><th rowspan="2" colspan="1"/><th rowspan="2" colspan="1">A1</th><th rowspan="2" colspan="1">A2</th><th rowspan="1" colspan="2">P2</th><th rowspan="1" colspan="2">P3</th><th rowspan="1" colspan="2">P4</th><th rowspan="1" colspan="2">P5♀</th><th rowspan="1" colspan="1">P5♂</th></tr><tr><th rowspan="1" colspan="1">exp</th><th rowspan="1" colspan="1">enp</th><th rowspan="1" colspan="1">exp</th><th rowspan="1" colspan="1">enp</th><th rowspan="1" colspan="1">exp</th><th rowspan="1" colspan="1">enp</th><th rowspan="1" colspan="1">exp</th><th rowspan="1" colspan="1">benp</th><th rowspan="1" colspan="1">exp</th></tr><tr><td rowspan="1" colspan="1">
                  <bold><italic><tp:taxon-name><tp:taxon-name-part taxon-name-part-type="genus" reg="Onychocamptus">ONYCHOCAMPTUS</tp:taxon-name-part></tp:taxon-name></italic></bold>
                </td><td rowspan="1" colspan="1"/><td rowspan="1" colspan="1"/><td rowspan="1" colspan="1"/><td rowspan="1" colspan="1"/><td rowspan="1" colspan="1"/><td rowspan="1" colspan="1"/><td rowspan="1" colspan="1"/><td rowspan="1" colspan="1"/><td rowspan="1" colspan="1"/><td rowspan="1" colspan="1"/><td rowspan="1" colspan="1"/></tr><tr><td rowspan="1" colspan="1">
                  <italic><tp:taxon-name><tp:taxon-name-part taxon-name-part-type="genus" reg="Laophonte"/><tp:taxon-name-part taxon-name-part-type="species" reg="mohammed">mohammed</tp:taxon-name-part></tp:taxon-name></italic> (Blanchard &amp; Richard, 1891)</td><td rowspan="1" colspan="1">5</td><td rowspan="1" colspan="1">4</td><td rowspan="1" colspan="1">0.1.123</td><td rowspan="1" colspan="1">0.220</td><td rowspan="1" colspan="1">0.1.123</td><td rowspan="1" colspan="1">0.321</td><td rowspan="1" colspan="1">0.1.123</td><td rowspan="1" colspan="1">0.111</td><td rowspan="1" colspan="1">3</td><td rowspan="1" colspan="1">3</td><td rowspan="1" colspan="1">2</td></tr><tr><td rowspan="1" colspan="1">
                  <italic><tp:taxon-name><tp:taxon-name-part taxon-name-part-type="genus" reg="Onychocamptus"/><tp:taxon-name-part taxon-name-part-type="species" reg="bengalensis">bengalensis</tp:taxon-name-part></tp:taxon-name></italic> (Sewell, 1934)</td><td rowspan="1" colspan="1">5</td><td rowspan="1" colspan="1">4</td><td rowspan="1" colspan="1">0.1.123</td><td rowspan="1" colspan="1">0.220</td><td rowspan="1" colspan="1">0.1.123</td><td rowspan="1" colspan="1">0.321</td><td rowspan="1" colspan="1">0.1.123</td><td rowspan="1" colspan="1">0.111</td><td rowspan="1" colspan="1">3</td><td rowspan="1" colspan="1">3</td><td rowspan="1" colspan="1">2</td></tr><tr><td rowspan="1" colspan="1">
                  <italic>besnardi</italic> Jakobi, 1954</td><td rowspan="1" colspan="1">5</td><td rowspan="1" colspan="1">4</td><td rowspan="1" colspan="1">0.1.123</td><td rowspan="1" colspan="1">0.220</td><td rowspan="1" colspan="1">0.1.123</td><td rowspan="1" colspan="1">0.321<sup>a</sup></td><td rowspan="1" colspan="1">0.1.022</td><td rowspan="1" colspan="1">0.111</td><td rowspan="1" colspan="1">3</td><td rowspan="1" colspan="1">3</td><td rowspan="1" colspan="1">2</td></tr><tr><td rowspan="1" colspan="1">
                  <italic><tp:taxon-name><tp:taxon-name-part taxon-name-part-type="genus" reg="Onychocamptus"/><tp:taxon-name-part taxon-name-part-type="species" reg="vitiospinulosa">vitiospinulosa</tp:taxon-name-part></tp:taxon-name></italic> (Shen &amp; Tai, 1963)</td><td rowspan="1" colspan="1">5</td><td rowspan="1" colspan="1">4</td><td rowspan="1" colspan="1">0.1.123</td><td rowspan="1" colspan="1">0.220</td><td rowspan="1" colspan="1">0.1.123</td><td rowspan="1" colspan="1">0.321</td><td rowspan="1" colspan="1">0.1.123</td><td rowspan="1" colspan="1">0.111</td><td rowspan="1" colspan="1">3</td><td rowspan="1" colspan="1">2</td><td rowspan="1" colspan="1">2</td></tr><tr><td rowspan="1" colspan="1">
                  <italic>anomalus</italic> (Ranga Reddy, 1984)</td><td rowspan="1" colspan="1">5</td><td rowspan="1" colspan="1">1</td><td rowspan="1" colspan="1">0.1.123</td><td rowspan="1" colspan="1">0.220</td><td rowspan="1" colspan="1">0.1.123</td><td rowspan="1" colspan="1">0.321</td><td rowspan="1" colspan="1">0.1.122</td><td rowspan="1" colspan="1">0.111</td><td rowspan="1" colspan="1">4</td><td rowspan="1" colspan="1">3</td><td rowspan="1" colspan="1">3</td></tr><tr><td rowspan="1" colspan="1">
                  <italic>taifensis</italic> Kikuchi, Dai &amp; Itô, 1993</td><td rowspan="1" colspan="1">5</td><td rowspan="1" colspan="1">4</td><td rowspan="1" colspan="1">0.1.123</td><td rowspan="1" colspan="1">0.120</td><td rowspan="1" colspan="1">0.1.123</td><td rowspan="1" colspan="1">0.321</td><td rowspan="1" colspan="1">0.1.123</td><td rowspan="1" colspan="1">0.111</td><td rowspan="1" colspan="1">3</td><td rowspan="1" colspan="1">3</td><td rowspan="1" colspan="1">2</td></tr><tr><td rowspan="1" colspan="1">
                  <italic><tp:taxon-name><tp:taxon-name-part taxon-name-part-type="genus" reg="Onychocamptus"/><tp:taxon-name-part taxon-name-part-type="species" reg="krusensterni">krusensterni</tp:taxon-name-part></tp:taxon-name></italic> Schizas &amp; Shirley, 1994</td><td rowspan="1" colspan="1">5</td><td rowspan="1" colspan="1">4</td><td rowspan="1" colspan="1">0.1.123</td><td rowspan="1" colspan="1">0.220</td><td rowspan="1" colspan="1">0.1.123</td><td rowspan="1" colspan="1">0.321</td><td rowspan="1" colspan="1">0.1.122<sup>b</sup></td><td rowspan="1" colspan="1">0.111</td><td rowspan="1" colspan="1">3</td><td rowspan="1" colspan="1">3</td><td rowspan="1" colspan="1">2</td></tr><tr><td rowspan="1" colspan="1">
                  <bold><italic><tp:taxon-name><tp:taxon-name-part taxon-name-part-type="genus" reg="Folioquinpes">FOLIOQUINPES</tp:taxon-name-part></tp:taxon-name></italic></bold>
                </td><td rowspan="1" colspan="1"/><td rowspan="1" colspan="1"/><td rowspan="1" colspan="1"/><td rowspan="1" colspan="1"/><td rowspan="1" colspan="1"/><td rowspan="1" colspan="1"/><td rowspan="1" colspan="1"/><td rowspan="1" colspan="1"/><td rowspan="1" colspan="1"/><td rowspan="1" colspan="1"/><td rowspan="1" colspan="1"/></tr><tr><td rowspan="1" colspan="1">
                  <italic><tp:taxon-name><tp:taxon-name-part taxon-name-part-type="genus" reg="Folioquinpes"/><tp:taxon-name-part taxon-name-part-type="species" reg="chathamensis">chathamensis</tp:taxon-name-part></tp:taxon-name></italic> (Sars, 1905)</td><td rowspan="1" colspan="1">5</td><td rowspan="1" colspan="1">4</td><td rowspan="1" colspan="1">0.1.123</td><td rowspan="1" colspan="1">0.220</td><td rowspan="1" colspan="1">0.1.123</td><td rowspan="1" colspan="1">0.321</td><td rowspan="1" colspan="1">0.1.123</td><td rowspan="1" colspan="1">0.111</td><td rowspan="1" colspan="1">3</td><td rowspan="1" colspan="1">3</td><td rowspan="1" colspan="1">2<sup>c</sup></td></tr><tr><td rowspan="1" colspan="1">
                  <italic><tp:taxon-name><tp:taxon-name-part taxon-name-part-type="genus" reg="Folioquinpes"/><tp:taxon-name-part taxon-name-part-type="species" reg="indicus">indicus</tp:taxon-name-part></tp:taxon-name></italic> <bold>sp. n.</bold></td><td rowspan="1" colspan="1">5</td><td rowspan="1" colspan="1">4</td><td rowspan="1" colspan="1">0.1.123</td><td rowspan="1" colspan="1">0.220</td><td rowspan="1" colspan="1">0.1.123</td><td rowspan="1" colspan="1">0.321</td><td rowspan="1" colspan="1">0.1.123</td><td rowspan="1" colspan="1">0.111</td><td rowspan="1" colspan="1">4</td><td rowspan="1" colspan="1">3</td><td rowspan="1" colspan="1">?</td></tr><tr><td rowspan="1" colspan="1">
                  <italic><tp:taxon-name><tp:taxon-name-part taxon-name-part-type="genus" reg="Folioquinpes"/><tp:taxon-name-part taxon-name-part-type="species" reg="mangalis">mangalis</tp:taxon-name-part></tp:taxon-name></italic> Fiers &amp; Rutledge, 1990</td><td rowspan="1" colspan="1">4</td><td rowspan="1" colspan="1">4</td><td rowspan="1" colspan="1">0.1.123</td><td rowspan="1" colspan="1">0.220</td><td rowspan="1" colspan="1">0.0-1<sup>d</sup>.123</td><td rowspan="1" colspan="1">0.221</td><td rowspan="1" colspan="1">0.0.123</td><td rowspan="1" colspan="1">0.111</td><td rowspan="1" colspan="1">4</td><td rowspan="1" colspan="1">2</td><td rowspan="1" colspan="1">2</td></tr><tr><td rowspan="1" colspan="1">
                  <italic><tp:taxon-name><tp:taxon-name-part taxon-name-part-type="genus" reg="Folioquinpes"/><tp:taxon-name-part taxon-name-part-type="species" reg="pseudomangalis">pseudomangalis</tp:taxon-name-part></tp:taxon-name></italic> <bold>sp. n.</bold></td><td rowspan="1" colspan="1">4</td><td rowspan="1" colspan="1">4</td><td rowspan="1" colspan="1">0.1.123</td><td rowspan="1" colspan="1">0.220</td><td rowspan="1" colspan="1">0.1.123</td><td rowspan="1" colspan="1">0.221</td><td rowspan="1" colspan="1">0.0.123</td><td rowspan="1" colspan="1">0.111</td><td rowspan="1" colspan="1">4</td><td rowspan="1" colspan="1">3</td><td rowspan="1" colspan="1">2</td></tr><tr><td rowspan="1" colspan="1">
                  <bold><italic><tp:taxon-name><tp:taxon-name-part taxon-name-part-type="genus" reg="Onychocamptus">ONYCHOQUINPES</tp:taxon-name-part></tp:taxon-name></italic></bold>
                </td><td rowspan="1" colspan="1"/><td rowspan="1" colspan="1"/><td rowspan="1" colspan="1"/><td rowspan="1" colspan="1"/><td rowspan="1" colspan="1"/><td rowspan="1" colspan="1"/><td rowspan="1" colspan="1"/><td rowspan="1" colspan="1"/><td rowspan="1" colspan="1"/><td rowspan="1" colspan="1"/><td rowspan="1" colspan="1"/></tr><tr><td rowspan="1" colspan="1">
                  <italic><tp:taxon-name><tp:taxon-name-part taxon-name-part-type="genus" reg="Onychoquinpes"/><tp:taxon-name-part taxon-name-part-type="species" reg="permixtionis">permixtionis</tp:taxon-name-part></tp:taxon-name></italic> Gómez &amp; Morales-Serna, 2013</td><td rowspan="1" colspan="1">5</td><td rowspan="1" colspan="1">4</td><td rowspan="1" colspan="1">0.1.123</td><td rowspan="1" colspan="1">0.220</td><td rowspan="1" colspan="1">0.1.123</td><td rowspan="1" colspan="1">0.321</td><td rowspan="1" colspan="1">0.1.123</td><td rowspan="1" colspan="1">0.111</td><td rowspan="1" colspan="1">3</td><td rowspan="1" colspan="1">3</td><td rowspan="1" colspan="1">2</td></tr><tr><td rowspan="1" colspan="1">
                  <bold><italic><tp:taxon-name><tp:taxon-name-part taxon-name-part-type="genus" reg="Psammolaophonte">PSAMMOLAOPHONTE</tp:taxon-name-part></tp:taxon-name></italic><sup>e</sup></bold>
                </td><td rowspan="1" colspan="1"/><td rowspan="1" colspan="1"/><td rowspan="1" colspan="1"/><td rowspan="1" colspan="1"/><td rowspan="1" colspan="1"/><td rowspan="1" colspan="1"/><td rowspan="1" colspan="1"/><td rowspan="1" colspan="1"/><td rowspan="1" colspan="1"/><td rowspan="1" colspan="1"/><td rowspan="1" colspan="1"/></tr><tr><td rowspan="1" colspan="1">
                  <italic><tp:taxon-name><tp:taxon-name-part taxon-name-part-type="genus" reg="Psammolaophonte"/><tp:taxon-name-part taxon-name-part-type="species" reg="spinicauda">spinicauda</tp:taxon-name-part></tp:taxon-name></italic> Wells, 1967</td><td rowspan="1" colspan="1">5</td><td rowspan="1" colspan="1">2</td><td rowspan="1" colspan="1">0.0.022</td><td rowspan="1" colspan="1">0.020</td><td rowspan="1" colspan="1">0.0.022</td><td rowspan="1" colspan="1">0.021</td><td rowspan="1" colspan="1">0.0.022</td><td rowspan="1" colspan="1">0.011</td><td rowspan="1" colspan="1">4</td><td rowspan="1" colspan="1">3</td><td rowspan="1" colspan="1">3</td></tr></tbody></table><table-wrap-foot><fn><p>
                <sup>a</sup>: corrected by <xref ref-type="bibr" rid="B52">Lee and Huys (1999</xref>: 318); <sup>b</sup>: female condition (0.1.123 in male); <sup>c</sup>: see text for reinterpretation; <sup>d</sup>: 0 = typical condition; <sup>e</sup>: The presence of a 5-segmented ♀ antennule, sensillar tubercles (socles) on the body somites, a strongly developed seta V on the caudal ramus and a trisetose ♀ P5 baseoendopod in <italic><tp:taxon-name><tp:taxon-name-part taxon-name-part-type="genus" reg="Psammolaophonte">P.</tp:taxon-name-part> <tp:taxon-name-part taxon-name-part-type="species" reg="spinicauda">spinicauda</tp:taxon-name-part></tp:taxon-name></italic> (cf. <xref ref-type="bibr" rid="B81">Wells 1967</xref>) indicates that this genus is closely affiliated to the <italic><tp:taxon-name><tp:taxon-name-part taxon-name-part-type="genus" reg="Onychocamptus">Onychocamptus</tp:taxon-name-part></tp:taxon-name></italic>-<italic><tp:taxon-name><tp:taxon-name-part taxon-name-part-type="genus" reg="Folioquinpes">Folioquinpes</tp:taxon-name-part></tp:taxon-name></italic>-<italic><tp:taxon-name><tp:taxon-name-part taxon-name-part-type="genus" reg="Onychoquinpes">Onychoquinpes</tp:taxon-name-part></tp:taxon-name></italic>-group of genera.</p></fn></table-wrap-foot></table-wrap></tp:treatment-sec><ref-list><ref id="B21"><mixed-citation xmlns:xlink="http://www.w3.org/1999/xlink" xlink:type="simple">
          <person-group><name name-style="western"><surname>Fiers</surname><given-names>F</given-names></name><name name-style="western"><surname>Rutledge</surname><given-names>P</given-names></name></person-group> (<year>1990</year>) <article-title>Harpacticoid copepods associated with <italic><tp:taxon-name><tp:taxon-name-part taxon-name-part-type="genus">Spartina</tp:taxon-name-part> <tp:taxon-name-part taxon-name-part-type="species">alterniflora</tp:taxon-name-part></tp:taxon-name></italic> culms from the marshes of Cocodrie, Louisiana (<tp:taxon-name><tp:taxon-name-part taxon-name-part-type="subphylum">Crustacea</tp:taxon-name-part></tp:taxon-name>, <tp:taxon-name><tp:taxon-name-part taxon-name-part-type="subclass">Copepoda</tp:taxon-name-part></tp:taxon-name>).</article-title> <source>Bulletin de l’Institut royal des Sciences naturelles de Belgique, Biologie</source> <volume>60</volume>: <fpage>105</fpage>–<lpage>125</lpage>.</mixed-citation></ref><ref id="B56"><mixed-citation xmlns:xlink="http://www.w3.org/1999/xlink" xlink:type="simple">
          <person-group><name name-style="western"><surname>Mielke</surname><given-names>W</given-names></name></person-group> (<year>1981</year>) <article-title>Interstitielle Fauna von Galapagos. XXVIII. <tp:taxon-name><tp:taxon-name-part taxon-name-part-type="subfamily">Laophontinae</tp:taxon-name-part></tp:taxon-name> (<tp:taxon-name><tp:taxon-name-part taxon-name-part-type="family">Laophontidae</tp:taxon-name-part></tp:taxon-name>), <tp:taxon-name><tp:taxon-name-part taxon-name-part-type="family">Ancorabolidae</tp:taxon-name-part></tp:taxon-name> (<tp:taxon-name><tp:taxon-name-part taxon-name-part-type="order">Harpacticoida</tp:taxon-name-part></tp:taxon-name>).</article-title> <source>Mikrofauna des Meeresbodens</source> <volume>84</volume>: <fpage>1</fpage>–<lpage>106</lpage>.</mixed-citation></ref><ref id="B72"><mixed-citation xmlns:xlink="http://www.w3.org/1999/xlink" xlink:type="simple">
          <person-group><name name-style="western"><surname>Sars</surname><given-names>GO</given-names></name></person-group> (<year>1905</year>) Pacifische Plankton-Crustaceen. (Ergebnisse einer Reise nach dem Pacific. Schauinsland 1896–1897). II. Brackwasser-Crustaceen von den Chatham-Inseln. Zoologische Jahrbücher für Systematik 21: 371–414, plates 14–20.</mixed-citation></ref><ref id="B52"><mixed-citation xmlns:xlink="http://www.w3.org/1999/xlink" xlink:type="simple">
          <person-group><name name-style="western"><surname>Lee</surname><given-names>W</given-names></name><name name-style="western"><surname>Huys</surname><given-names>R</given-names></name></person-group> (<year>1999</year>) <article-title><italic><tp:taxon-name><tp:taxon-name-part taxon-name-part-type="genus">Bathylaophonte</tp:taxon-name-part></tp:taxon-name></italic> gen. nov. from deep-sea hydrothermal vents and the polyphyly of <italic><tp:taxon-name><tp:taxon-name-part taxon-name-part-type="genus">Paronychocamptus</tp:taxon-name-part></tp:taxon-name></italic> (<tp:taxon-name><tp:taxon-name-part taxon-name-part-type="subclass">Copepoda</tp:taxon-name-part></tp:taxon-name>: <tp:taxon-name><tp:taxon-name-part taxon-name-part-type="order">Harpacticoida</tp:taxon-name-part></tp:taxon-name>).</article-title> <source>Cahiers de Biologie marine</source> <volume>40</volume>: <fpage>293</fpage>–<lpage>328</lpage>.</mixed-citation></ref><ref id="B81"><mixed-citation xmlns:xlink="http://www.w3.org/1999/xlink" xlink:type="simple">
          <person-group><name name-style="western"><surname>Wells</surname><given-names>JBJ</given-names></name></person-group> (<year>1967</year>) <article-title>The littoral <tp:taxon-name><tp:taxon-name-part taxon-name-part-type="subclass">Copepoda</tp:taxon-name-part></tp:taxon-name> (<tp:taxon-name><tp:taxon-name-part taxon-name-part-type="subphylum">Crustacea</tp:taxon-name-part></tp:taxon-name>) of Inhaca Island, Mozambique.</article-title> <source>Transactions of the Royal Society of Edinburgh</source> <volume>67</volume>: <fpage>189</fpage>–<lpage>358</lpage>. <ext-link xlink:type="simple" ext-link-type="doi" xlink:href="10.1017/s0080456800024017">https://doi.org/10.1017/s0080456800024017</ext-link></mixed-citation></ref><ref id="B30"><mixed-citation xmlns:xlink="http://www.w3.org/1999/xlink" xlink:type="simple">
          <person-group><name name-style="western"><surname>Hicks</surname><given-names>GRF</given-names></name></person-group> (<year>1977a</year>) <article-title>Species composition and zoogeography of marine phytal harpacticoid copepods from Cook Strait, and their contribution to total phytal meiofauna.</article-title> <source>New Zealand Journal of marine and freshwater Research</source> <volume>11</volume>: <fpage>441</fpage>–<lpage>469</lpage>.</mixed-citation></ref><ref id="B58"><mixed-citation xmlns:xlink="http://www.w3.org/1999/xlink" xlink:type="simple">
          <person-group><name name-style="western"><surname>Newton</surname><given-names>GM</given-names></name><name name-style="western"><surname>Mitchell</surname><given-names>BD</given-names></name></person-group> (<year>1999</year>) <article-title>Egg dormancy in the Australian estuarine-endemic copepods <italic><tp:taxon-name><tp:taxon-name-part taxon-name-part-type="genus">Gippslandia</tp:taxon-name-part> <tp:taxon-name-part taxon-name-part-type="species">estuarina</tp:taxon-name-part></tp:taxon-name></italic> and <italic><tp:taxon-name><tp:taxon-name-part taxon-name-part-type="genus">Sulcanus</tp:taxon-name-part> <tp:taxon-name-part taxon-name-part-type="species">conflictus</tp:taxon-name-part></tp:taxon-name></italic>, with reference to dormancy of other estuarine fauna.</article-title> <source>Marine and Freshwater Research</source> <volume>50</volume>: <fpage>441</fpage>–<lpage>449</lpage>. <ext-link xlink:type="simple" ext-link-type="doi" xlink:href="10.1071/MF98161">https://doi.org/10.1071/MF98161</ext-link></mixed-citation></ref><ref id="B54"><mixed-citation xmlns:xlink="http://www.w3.org/1999/xlink" xlink:type="simple">
          <person-group><name name-style="western"><surname>Lewis</surname><given-names>MH</given-names></name></person-group> (<year>1984</year>) <article-title>The freshwater <tp:taxon-name><tp:taxon-name-part taxon-name-part-type="order">Harpacticoida</tp:taxon-name-part></tp:taxon-name> of New Zealand: a zoogeographical discussion.</article-title> In: <person-group><name name-style="western"><surname>Vervoort</surname><given-names>W</given-names></name><name name-style="western"><surname>von Vauple Klein</surname><given-names>JC</given-names></name></person-group> (<role>Eds</role>) <issue-title>Studies on Copepoda II. Proceedings of the First International Conference on Copepoda, Amsterdam, The Netherlands, 24–28 August 1981. Crustaceana suppl.</issue-title> <volume>7</volume>: <fpage>305</fpage>–<lpage>314</lpage>.</mixed-citation></ref><ref id="B19"><mixed-citation xmlns:xlink="http://www.w3.org/1999/xlink" xlink:type="simple">
          <person-group><name name-style="western"><surname>Fiers</surname><given-names>F</given-names></name></person-group> (<year>1995</year>) <article-title><italic><tp:taxon-name><tp:taxon-name-part taxon-name-part-type="genus">Halicyclops</tp:taxon-name-part> <tp:taxon-name-part taxon-name-part-type="species">caneki</tp:taxon-name-part></tp:taxon-name></italic> n. sp. (<tp:taxon-name><tp:taxon-name-part taxon-name-part-type="subclass">Copepoda</tp:taxon-name-part></tp:taxon-name>, <tp:taxon-name><tp:taxon-name-part taxon-name-part-type="order">Cyclopoida</tp:taxon-name-part></tp:taxon-name>) from Celestún Lagoon (Yucatán, Mexico).</article-title> <source>Belgian Journal of Zoology</source> <volume>125</volume>: <fpage>301</fpage>–<lpage>313</lpage>.</mixed-citation></ref><ref id="B27"><mixed-citation xmlns:xlink="http://www.w3.org/1999/xlink" xlink:type="simple">
          <person-group><name name-style="western"><surname>Gómez</surname><given-names>S</given-names></name><name name-style="western"><surname>Morales-Serna</surname><given-names>FN</given-names></name></person-group> (<year>2013</year>) <article-title>On a small collection of <tp:taxon-name><tp:taxon-name-part taxon-name-part-type="family">Laophontidae</tp:taxon-name-part></tp:taxon-name> T. Scott (<tp:taxon-name><tp:taxon-name-part taxon-name-part-type="subclass">Copepoda</tp:taxon-name-part></tp:taxon-name>: <tp:taxon-name><tp:taxon-name-part taxon-name-part-type="order">Harpacticoida</tp:taxon-name-part></tp:taxon-name>) from Mexico. II. New records of <italic><tp:taxon-name><tp:taxon-name-part taxon-name-part-type="genus">Quinquelaophonte</tp:taxon-name-part></tp:taxon-name></italic> Wells, Hicks and Coull and description of <italic><tp:taxon-name><tp:taxon-name-part taxon-name-part-type="genus">Onychoquinpes</tp:taxon-name-part> <tp:taxon-name-part taxon-name-part-type="species">permixtionis</tp:taxon-name-part></tp:taxon-name></italic> gen. nov. et sp. nov.</article-title> <source>Journal of natural History</source> <volume>47</volume>: <fpage>381</fpage>–<lpage>408</lpage>. <ext-link xlink:type="simple" ext-link-type="doi" xlink:href="10.1080/00222933.2012.757658">https://doi.org/10.1080/00222933.2012.757658</ext-link></mixed-citation></ref><ref id="B78"><mixed-citation xmlns:xlink="http://www.w3.org/1999/xlink" xlink:type="simple">
          <person-group><name name-style="western"><surname>Suárez-Morales</surname><given-names>E</given-names></name><name name-style="western"><surname>Fleeger</surname><given-names>JW</given-names></name><name name-style="western"><surname>Montagna</surname><given-names>PA</given-names></name></person-group> (<year>2009</year>) <article-title>Free-living <tp:taxon-name><tp:taxon-name-part taxon-name-part-type="subclass">Copepoda</tp:taxon-name-part></tp:taxon-name> (<tp:taxon-name><tp:taxon-name-part taxon-name-part-type="subphylum">Crustacea</tp:taxon-name-part></tp:taxon-name>) of the Gulf of Mexico.</article-title> In: <person-group><name name-style="western"><surname>Tunnell</surname><given-names>JW</given-names></name></person-group> (<role>Ed.</role>) <issue-title>Gulf of Mexico origin, waters and biota.</issue-title> <source>Texas A &amp; M University Press, College Station (TX)</source>, <fpage>841</fpage>–<lpage>870</lpage>.</mixed-citation></ref><ref id="B57"><mixed-citation xmlns:xlink="http://www.w3.org/1999/xlink" xlink:type="simple">
          <person-group><name name-style="western"><surname>Mielke</surname><given-names>W</given-names></name></person-group> (<year>2003</year>) <article-title>Meiobenthic copepods of Galápagos: species composition, distribution, colonization, speciation.</article-title> <source>Bulletin of marine Science</source> <volume>73</volume>: <fpage>557</fpage>–<lpage>568</lpage>.</mixed-citation></ref><ref id="B16"><mixed-citation xmlns:xlink="http://www.w3.org/1999/xlink" xlink:type="simple">
          <person-group><name name-style="western"><surname>Dumont</surname><given-names>HJ</given-names></name><name name-style="western"><surname>Maas</surname><given-names>S</given-names></name></person-group> (<year>1988</year>) <article-title>Copepods of the lagune Ebrié (Côte d’Ivoire).</article-title> <source>Revue d’Hydrobiologie tropicale</source> <volume>21</volume>: <fpage>3</fpage>–<lpage>7</lpage>.</mixed-citation></ref><ref id="B70"><mixed-citation xmlns:xlink="http://www.w3.org/1999/xlink" xlink:type="simple">
          <person-group><name name-style="western"><surname>Rühe</surname><given-names>FE</given-names></name></person-group> (<year>1914</year>) Die Süsswassercrustacea der Deutschen Südpolar Expedition, 1901–1903, mit Ausschluss der Ostracoden. Deutsche Südpolar-Expedition 16 (= Zoologie 8): 5–66.</mixed-citation></ref><ref id="B74"><mixed-citation xmlns:xlink="http://www.w3.org/1999/xlink" xlink:type="simple">
          <person-group><name name-style="western"><surname>Sewell</surname><given-names>RBS</given-names></name></person-group> (<year>1924</year>) <article-title><tp:taxon-name><tp:taxon-name-part taxon-name-part-type="subphylum">Crustacea</tp:taxon-name-part></tp:taxon-name> <tp:taxon-name><tp:taxon-name-part taxon-name-part-type="subclass">Copepoda</tp:taxon-name-part></tp:taxon-name>. In: Fauna of Chilka Lake.</article-title> <source>Memoirs of the Indian Museum</source> <volume>5</volume>: <fpage>771</fpage>–<lpage>851</lpage>. [plates 44–59]</mixed-citation></ref></ref-list></tp:taxon-treatment>
