# Supplementary material for: Philippiphonte aspidosoma gen. et sp. n., a radically divergent member of the Laophontidae from shell gravel in the East Sea, South Korea, including a review of Folioquinpes Fiers & Rutledge, 1990 (Copepoda, Harpacticoida)
Source: Zookeys. 2018 Jul 17;(775):15–46. doi: 10.3897/zookeys.775.26404 (PMC6058002; doi:10.3897/zookeys.775.26404)
Supplement: XML Treatment for Folioquinpes mangalis [file zookeys.775.26404-treatment4.xml]

<!DOCTYPE tp:taxon-treatment
  PUBLIC "-//TaxonX//DTD Taxonomic Treatment Publishing DTD v0 20100105//EN" "tax-treatment-NSO.dtd">
<tp:taxon-treatment xmlns:tp="http://www.plazi.org/taxpub"><tp:treatment-meta><kwd-group><label>Taxon classification</label><kwd><named-content xmlns:xlink="http://www.w3.org/1999/xlink" content-type="kingdom">Animalia</named-content></kwd><kwd><named-content xmlns:xlink="http://www.w3.org/1999/xlink" content-type="order">Harpacticoida</named-content></kwd><kwd><named-content xmlns:xlink="http://www.w3.org/1999/xlink" content-type="family">Laophontidae</named-content></kwd></kwd-group><mixed-citation publication-type="journal"><person-group><name><surname>Huys</surname><given-names>Rony</given-names></name><name><surname>Lee</surname><given-names>Jimin</given-names></name></person-group><article-title>
          <italic><tp:taxon-name><tp:taxon-name-part taxon-name-part-type="genus" reg="Philippiphonte">Philippiphonte</tp:taxon-name-part> <tp:taxon-name-part taxon-name-part-type="species" reg="aspidosoma">aspidosoma</tp:taxon-name-part></tp:taxon-name></italic> gen. et sp. n., a radically divergent member of the <tp:taxon-name><tp:taxon-name-part taxon-name-part-type="family">Laophontidae</tp:taxon-name-part></tp:taxon-name> from shell gravel in the East Sea, South Korea, including a review of <italic><tp:taxon-name><tp:taxon-name-part taxon-name-part-type="genus" reg="Folioquinpes">Folioquinpes</tp:taxon-name-part></tp:taxon-name></italic> Fiers &amp; Rutledge, 1990 (<tp:taxon-name><tp:taxon-name-part taxon-name-part-type="subclass">Copepoda</tp:taxon-name-part></tp:taxon-name>, <tp:taxon-name><tp:taxon-name-part taxon-name-part-type="order">Harpacticoida</tp:taxon-name-part></tp:taxon-name>)</article-title><source>Zookeys</source><day>17</day><month>7</month><year>2018</year><volume>2018</volume><issue>775</issue><fpage>15</fpage><lpage>46</lpage><pub-id pub-id-type="doi">10.3897/zookeys.775.26404</pub-id></mixed-citation></tp:treatment-meta><tp:nomenclature><tp:taxon-name>
              <tp:taxon-name-part taxon-name-part-type="genus" reg="Folioquinpes">Folioquinpes</tp:taxon-name-part>
              <tp:taxon-name-part taxon-name-part-type="species" reg="mangalis">mangalis</tp:taxon-name-part>
            </tp:taxon-name><tp:taxon-authority>Fiers &amp; Rutledge, 1990</tp:taxon-authority></tp:nomenclature><tp:treatment-sec sec-type="description" id="SECID0E12AI"><title>Original description.</title><p>
              <xref ref-type="bibr" rid="B21">Fiers and Rutledge (1990)</xref>: 122–124; fig. 9.</p></tp:treatment-sec><tp:treatment-sec sec-type="type locality" id="SECID0EE3AI"><title>Type locality.</title><p>Papua New Guinea, Capital District, Motupore Island; mangrove along northern shore; algae on pneumatophores.</p></tp:treatment-sec><tp:treatment-sec sec-type="Body length" id="SECID0EJ3AI"><title>Body length.</title><p>600 μm (♀), 400 μm (♂) [<xref ref-type="bibr" rid="B21">Fiers and Rutledge 1990</xref>].</p></tp:treatment-sec><tp:treatment-sec sec-type="remarks" id="SECID0ET3AI"><title>Remarks.</title><p>
              <italic><tp:taxon-name><tp:taxon-name-part taxon-name-part-type="genus" reg="Folioquinpes">Folioquinpes</tp:taxon-name-part> <tp:taxon-name-part taxon-name-part-type="species" reg="mangalis">mangalis</tp:taxon-name-part></tp:taxon-name></italic> differs from its congeners in the bilaterally incised cephalothorax and the more strongly developed P5 ♀ endopodal lobe which bears only two setae. The dense spinular ornamentation on the anterior surface of leg 5 has not been documented in other species of the genus. The species is similar to <italic><tp:taxon-name><tp:taxon-name-part taxon-name-part-type="genus" reg="Psammolaophonte">P.</tp:taxon-name-part> <tp:taxon-name-part taxon-name-part-type="species" reg="pseudomangalis">pseudomangalis</tp:taxon-name-part></tp:taxon-name></italic> sp. n. in the strongly depressed body, the distinct pleural extensions on the urosomites, the 4-segmented female antennule, the lack of the inner seta on P4 exp-2 (and P3 exp-2 but see below) and the presence of only two inner setae on P3 enp-2.</p><p>
              <xref ref-type="bibr" rid="B21">Fiers and Rutledge (1990)</xref> found two specimens with an inner seta on P3 exp-2; the absence of this seta appears to represent the normal condition. They also figured only two outer spines on P1 exp-2 (their figure 9g) but mentioned three in the text, which is here regarded as the correct condition.</p><p>
              <italic><tp:taxon-name><tp:taxon-name-part taxon-name-part-type="genus" reg="Folioquinpes">Folioquinpes</tp:taxon-name-part> <tp:taxon-name-part taxon-name-part-type="species" reg="mangalis">mangalis</tp:taxon-name-part></tp:taxon-name></italic> has been found on pneumatophores of mangrove trees along the southern (type locality) and northern coast (Sepik River delta) of Papua New Guinea and on <italic><tp:taxon-name><tp:taxon-name-part taxon-name-part-type="genus" reg="Spartina">Spartina</tp:taxon-name-part> <tp:taxon-name-part taxon-name-part-type="species" reg="alterniflora">alterniflora</tp:taxon-name-part></tp:taxon-name></italic> stems from marshes in Cocodrie, Louisiana (<xref ref-type="bibr" rid="B21">Fiers and Rutledge 1990</xref>; <xref ref-type="bibr" rid="B71">Rutledge and Fleeger 1993</xref>). It was subsequently found in samples of decaying leaves and sediment, from a <italic><tp:taxon-name><tp:taxon-name-part taxon-name-part-type="genus" reg="Rhizophora">Rhizophora</tp:taxon-name-part> <tp:taxon-name-part taxon-name-part-type="species" reg="apiculata">apiculata</tp:taxon-name-part></tp:taxon-name></italic>-dominated mangrove forest bordering the Sungai Merbok estuary in north-western peninsular Malaysia (<xref ref-type="bibr" rid="B23">Gee and Somerfield 1997</xref>; <xref ref-type="bibr" rid="B75">Somerfield et al. 1998</xref>). <xref ref-type="bibr" rid="B46">Kim (2013)</xref> recently identified two specimens from Jeju Island, Korea as <italic><tp:taxon-name><tp:taxon-name-part taxon-name-part-type="genus" reg="Folioquinpes">F.</tp:taxon-name-part> <tp:taxon-name-part taxon-name-part-type="species" reg="mangalis">mangalis</tp:taxon-name-part></tp:taxon-name></italic> but this material is believed to represent a different species (see below).</p></tp:treatment-sec><ref-list><ref id="B21"><mixed-citation xmlns:xlink="http://www.w3.org/1999/xlink" xlink:type="simple">
          <person-group><name name-style="western"><surname>Fiers</surname><given-names>F</given-names></name><name name-style="western"><surname>Rutledge</surname><given-names>P</given-names></name></person-group> (<year>1990</year>) <article-title>Harpacticoid copepods associated with <italic><tp:taxon-name><tp:taxon-name-part taxon-name-part-type="genus">Spartina</tp:taxon-name-part> <tp:taxon-name-part taxon-name-part-type="species">alterniflora</tp:taxon-name-part></tp:taxon-name></italic> culms from the marshes of Cocodrie, Louisiana (<tp:taxon-name><tp:taxon-name-part taxon-name-part-type="subphylum">Crustacea</tp:taxon-name-part></tp:taxon-name>, <tp:taxon-name><tp:taxon-name-part taxon-name-part-type="subclass">Copepoda</tp:taxon-name-part></tp:taxon-name>).</article-title> <source>Bulletin de l’Institut royal des Sciences naturelles de Belgique, Biologie</source> <volume>60</volume>: <fpage>105</fpage>–<lpage>125</lpage>.</mixed-citation></ref><ref id="B71"><mixed-citation xmlns:xlink="http://www.w3.org/1999/xlink" xlink:type="simple">
          <person-group><name name-style="western"><surname>Rutledge</surname><given-names>PA</given-names></name><name name-style="western"><surname>Fleeger</surname><given-names>JW</given-names></name></person-group> (<year>1993</year>) <article-title>Abundance and seasonality of meiofauna, including harpacticoid copepod species, associated with stems of the salt-marsh cord grass, <italic><tp:taxon-name><tp:taxon-name-part taxon-name-part-type="genus">Spartina</tp:taxon-name-part> <tp:taxon-name-part taxon-name-part-type="species">alterniflora</tp:taxon-name-part></tp:taxon-name></italic>.</article-title> <source>Estuaries</source> <volume>16</volume>: <fpage>760</fpage>–<lpage>768</lpage>. <ext-link xlink:type="simple" ext-link-type="doi" xlink:href="10.2307/1352434">https://doi.org/10.2307/1352434</ext-link></mixed-citation></ref><ref id="B23"><mixed-citation xmlns:xlink="http://www.w3.org/1999/xlink" xlink:type="simple">
          <person-group><name name-style="western"><surname>Gee</surname><given-names>JM</given-names></name><name name-style="western"><surname>Somerfield</surname><given-names>P</given-names></name></person-group> (<year>1997</year>) Do mangrove diversity and leaf litter decay promote meiofaunal diversity? Journal of experimental marine Biology and Ecology 218: 13–33. <ext-link xlink:type="simple" ext-link-type="uri" xlink:href="https://dx.doi.org/0.1016/S0022-0981(97)00065-8">https://dx.doi.org/0.1016/S0022-0981(97)00065-8</ext-link></mixed-citation></ref><ref id="B75"><mixed-citation xmlns:xlink="http://www.w3.org/1999/xlink" xlink:type="simple">
          <person-group><name name-style="western"><surname>Somerfield</surname><given-names>PJ</given-names></name><name name-style="western"><surname>Gee</surname><given-names>JM</given-names></name><name name-style="western"><surname>Aryuthaka</surname><given-names>C</given-names></name></person-group> (<year>1998</year>) <article-title>Meiofaunal communities in a Malaysian mangrove forest.</article-title> <source>Journal of the marine biological Association of the United Kingdom</source> <volume>78</volume>: <fpage>717</fpage>–<lpage>732</lpage>. <ext-link xlink:type="simple" ext-link-type="doi" xlink:href="10.1017/S0025315400044738">https://doi.org/10.1017/S0025315400044738</ext-link></mixed-citation></ref><ref id="B46"><mixed-citation xmlns:xlink="http://www.w3.org/1999/xlink" xlink:type="simple">
          <person-group><name name-style="western"><surname>Kim</surname><given-names>SH</given-names></name></person-group> (<year>2013</year>) <article-title><tp:taxon-name><tp:taxon-name-part taxon-name-part-type="phylum">Arthropoda</tp:taxon-name-part></tp:taxon-name>: <tp:taxon-name><tp:taxon-name-part taxon-name-part-type="class">Maxillopoda</tp:taxon-name-part></tp:taxon-name>: <tp:taxon-name><tp:taxon-name-part taxon-name-part-type="subclass">Copepoda</tp:taxon-name-part></tp:taxon-name>: <tp:taxon-name><tp:taxon-name-part taxon-name-part-type="order">Harpacticoida</tp:taxon-name-part></tp:taxon-name>. Marine <tp:taxon-name><tp:taxon-name-part taxon-name-part-type="order">Harpacticoida</tp:taxon-name-part></tp:taxon-name> II.</article-title> <source>Invertebrate Fauna of Korea</source> <volume>21</volume>(<issue>27</issue>): <fpage>1</fpage>–<lpage>113</lpage>.</mixed-citation></ref></ref-list></tp:taxon-treatment>
