# Supplementary material for: Philippiphonte aspidosoma gen. et sp. n., a radically divergent member of the Laophontidae from shell gravel in the East Sea, South Korea, including a review of Folioquinpes Fiers & Rutledge, 1990 (Copepoda, Harpacticoida)
Source: Zookeys. 2018 Jul 17;(775):15–46. doi: 10.3897/zookeys.775.26404 (PMC6058002; doi:10.3897/zookeys.775.26404)
Supplement: XML Treatment for Folioquinpes indicus [file zookeys.775.26404-treatment5.xml]

<!DOCTYPE tp:taxon-treatment
  PUBLIC "-//TaxonX//DTD Taxonomic Treatment Publishing DTD v0 20100105//EN" "tax-treatment-NSO.dtd">
<tp:taxon-treatment xmlns:tp="http://www.plazi.org/taxpub"><tp:treatment-meta><kwd-group><label>Taxon classification</label><kwd><named-content xmlns:xlink="http://www.w3.org/1999/xlink" content-type="kingdom">Animalia</named-content></kwd><kwd><named-content xmlns:xlink="http://www.w3.org/1999/xlink" content-type="order">Harpacticoida</named-content></kwd><kwd><named-content xmlns:xlink="http://www.w3.org/1999/xlink" content-type="family">Laophontidae</named-content></kwd></kwd-group><mixed-citation publication-type="journal"><person-group><name><surname>Huys</surname><given-names>Rony</given-names></name><name><surname>Lee</surname><given-names>Jimin</given-names></name></person-group><article-title>
          <italic><tp:taxon-name><tp:taxon-name-part taxon-name-part-type="genus" reg="Philippiphonte">Philippiphonte</tp:taxon-name-part> <tp:taxon-name-part taxon-name-part-type="species" reg="aspidosoma">aspidosoma</tp:taxon-name-part></tp:taxon-name></italic> gen. et sp. n., a radically divergent member of the <tp:taxon-name><tp:taxon-name-part taxon-name-part-type="family">Laophontidae</tp:taxon-name-part></tp:taxon-name> from shell gravel in the East Sea, South Korea, including a review of <italic><tp:taxon-name><tp:taxon-name-part taxon-name-part-type="genus" reg="Folioquinpes">Folioquinpes</tp:taxon-name-part></tp:taxon-name></italic> Fiers &amp; Rutledge, 1990 (<tp:taxon-name><tp:taxon-name-part taxon-name-part-type="subclass">Copepoda</tp:taxon-name-part></tp:taxon-name>, <tp:taxon-name><tp:taxon-name-part taxon-name-part-type="order">Harpacticoida</tp:taxon-name-part></tp:taxon-name>)</article-title><source>Zookeys</source><day>17</day><month>7</month><year>2018</year><volume>2018</volume><issue>775</issue><fpage>15</fpage><lpage>46</lpage><pub-id pub-id-type="doi">10.3897/zookeys.775.26404</pub-id></mixed-citation></tp:treatment-meta><tp:nomenclature><tp:taxon-name>
              <tp:taxon-name-part taxon-name-part-type="genus" reg="Folioquinpes">Folioquinpes</tp:taxon-name-part>
              <tp:taxon-name-part taxon-name-part-type="species" reg="indicus">indicus</tp:taxon-name-part>
              <object-id xmlns:xlink="http://www.w3.org/1999/xlink" content-type="zoobank" xlink:type="simple">http://zoobank.org/DB1E5425-B537-4C6D-8F79-DD695B7C7B75</object-id>
            </tp:taxon-name><tp:taxon-status xmlns:xlink="http://www.w3.org/1999/xlink" xlink:type="simple">sp. n.</tp:taxon-status><tp:nomenclature-citation-list><tp:nomenclature-citation><tp:taxon-name>
                  <tp:taxon-name-part taxon-name-part-type="genus" reg="Laophonte">Laophonte</tp:taxon-name-part> <tp:taxon-name-part taxon-name-part-type="species" reg="chathamensis">chathamensis</tp:taxon-name-part></tp:taxon-name><comment>Sars, 1905 <italic>sensu</italic><xref ref-type="bibr" rid="B74">Sewell (1924)</xref></comment></tp:nomenclature-citation></tp:nomenclature-citation-list></tp:nomenclature><tp:treatment-sec sec-type="description" id="SECID0EQBBI"><title>Original description.</title><p>
              <xref ref-type="bibr" rid="B74">Sewell (1924</xref> as <italic><tp:taxon-name><tp:taxon-name-part taxon-name-part-type="genus" reg="Laophonte">Laophonte</tp:taxon-name-part> <tp:taxon-name-part taxon-name-part-type="species" reg="chathamensis">chathamensis</tp:taxon-name-part></tp:taxon-name></italic>): 830–832; Plate LVII, fig. 2 (♀ only).</p></tp:treatment-sec><tp:treatment-sec sec-type="type material" id="SECID0EFCBI"><title>Type material.</title><p>The original material collected by R.B. Seymour Sewell is no longer available for re-examination. In accordance with <xref ref-type="bibr" rid="B42">ICZN (1999)</xref> Arts 16.4 and 72.5.6 the female specimen illustrated by <xref ref-type="bibr" rid="B74">Sewell (1924)</xref> in his plate LVII (fig. 2) is here fixed as the holotype of <italic><tp:taxon-name><tp:taxon-name-part taxon-name-part-type="genus" reg="Folioquinpes">F.</tp:taxon-name-part> <tp:taxon-name-part taxon-name-part-type="species" reg="indicus">indicus</tp:taxon-name-part></tp:taxon-name></italic> sp. n.</p></tp:treatment-sec><tp:treatment-sec sec-type="type locality" id="SECID0E5CBI"><title>Type locality.</title><p>India, Odisha State, Chilika (Chilka) Lake; anchorage at Barkul due east; tow-nettings of brackish water plankton.</p></tp:treatment-sec><tp:treatment-sec sec-type="Body length" id="SECID0EDDBI"><title>Body length.</title><p>400 μm (♀) [<xref ref-type="bibr" rid="B74">Sewell 1924</xref>].</p></tp:treatment-sec><tp:treatment-sec sec-type="remarks" id="SECID0ENDBI"><title>Remarks.</title><p>Females of <italic><tp:taxon-name><tp:taxon-name-part taxon-name-part-type="genus" reg="Folioquinpes">F.</tp:taxon-name-part> <tp:taxon-name-part taxon-name-part-type="species" reg="indicus">indicus</tp:taxon-name-part></tp:taxon-name></italic> differ from those of <italic><tp:taxon-name><tp:taxon-name-part taxon-name-part-type="genus" reg="Folioquinpes">F.</tp:taxon-name-part> <tp:taxon-name-part taxon-name-part-type="species" reg="chathamensis">chathamensis</tp:taxon-name-part></tp:taxon-name></italic> primarily in the morphology of the P5 exopod which is more oval, has three outer setae (instead of two) and a very short, blunt spine apically (Sewell may have missed the flagellate tip). Additional differences include the more slender P1 endopod (enp-1:enp-2 ratio 5.3 <italic>vs</italic> 4.6) and the shorter P4 enp-2 (enp-1:enp-2 ratio 1.1 <italic>vs</italic> 0.8).</p><p>The authenticity of other records from the Indian peninsula is unclear since none was accompanied by illustrations. <xref ref-type="bibr" rid="B9">Chappuis (1941)</xref> recorded <italic><tp:taxon-name><tp:taxon-name-part taxon-name-part-type="genus" reg="Onychocamptus">Onychocamptus</tp:taxon-name-part> <tp:taxon-name-part taxon-name-part-type="species" reg="chathamensis">chathamensis</tp:taxon-name-part></tp:taxon-name></italic> from the River Sina and the River Bhima (near Pandharpur) in Maharashtra State, approximately 250 km inland from the Indian west coast. In a later report <xref ref-type="bibr" rid="B10">Chappuis (1954)</xref> added records from Mhaisgaon (River Sina) and Dabhol (Vashishti River), both in Maharashtra State, and from coastal lagoons in two districts of the Union Territory of Puducherry, <italic>i.e.</italic> Mayyazhi (Mahé) and Karaikal, along the southwestern and southeastern coasts of the Indian peninsula, respectively. <italic><tp:taxon-name><tp:taxon-name-part taxon-name-part-type="genus" reg="Folioquinpes">Folioquinpes</tp:taxon-name-part> <tp:taxon-name-part taxon-name-part-type="species" reg="chathamensis">chathamensis</tp:taxon-name-part></tp:taxon-name></italic> has recently been recorded from the middle and/or lower reaches of the River Godavari and River Krishna in Andhra Pradesh (<xref ref-type="bibr" rid="B43">Jayaram 1995</xref>; <xref ref-type="bibr" rid="B64">Ranga Reddy 2001</xref>, <xref ref-type="bibr" rid="B66">2014</xref>; <xref ref-type="bibr" rid="B67">Ranga Reddy and Schminke 2009a</xref>–<xref ref-type="bibr" rid="B68">b</xref>; <xref ref-type="bibr" rid="B69">Ranga Reddy and Totakura 2010</xref>; <xref ref-type="bibr" rid="B80">Totakura et al. 2016</xref>). These hyporheic freshwater records, all from the east coast of India, most likely refer to <italic><tp:taxon-name><tp:taxon-name-part taxon-name-part-type="genus" reg="Folioquinpes">F.</tp:taxon-name-part> <tp:taxon-name-part taxon-name-part-type="species" reg="indicus">indicus</tp:taxon-name-part></tp:taxon-name></italic>. <xref ref-type="bibr" rid="B65">Ranga Reddy (2002)</xref> reported “<italic><tp:taxon-name><tp:taxon-name-part taxon-name-part-type="genus" reg="Folioquinpes">F.</tp:taxon-name-part> <tp:taxon-name-part taxon-name-part-type="species" reg="chathamensis">chathamensis</tp:taxon-name-part></tp:taxon-name></italic>” from a bore well on the Nagarjuna University campus, near Guntur town (Andhra Pradesh). The species is also known from Port Canning near Kolkata, West Bengal (<xref ref-type="bibr" rid="B22">Forró and Dussart 1985</xref>).</p></tp:treatment-sec><ref-list><ref id="B74"><mixed-citation xmlns:xlink="http://www.w3.org/1999/xlink" xlink:type="simple">
          <person-group><name name-style="western"><surname>Sewell</surname><given-names>RBS</given-names></name></person-group> (<year>1924</year>) <article-title><tp:taxon-name><tp:taxon-name-part taxon-name-part-type="subphylum">Crustacea</tp:taxon-name-part></tp:taxon-name> <tp:taxon-name><tp:taxon-name-part taxon-name-part-type="subclass">Copepoda</tp:taxon-name-part></tp:taxon-name>. In: Fauna of Chilka Lake.</article-title> <source>Memoirs of the Indian Museum</source> <volume>5</volume>: <fpage>771</fpage>–<lpage>851</lpage>. [plates 44–59]</mixed-citation></ref><ref id="B42"><mixed-citation xmlns:xlink="http://www.w3.org/1999/xlink" xlink:type="simple">
          <institution xlink:type="simple">ICZN</institution> (International Commission on Zoological Nomenclature) (<year>1999</year>) <source>International Code of Zoological Nomenclature (4<sup>th</sup> еdn).</source> <publisher-name>The International Trust for Zoological Nomenclature</publisher-name>, <publisher-loc>London</publisher-loc>, <size units="page">306 pp</size>.</mixed-citation></ref><ref id="B9"><mixed-citation xmlns:xlink="http://www.w3.org/1999/xlink" xlink:type="simple">
          <person-group><name name-style="western"><surname>Chappuis</surname><given-names>PA</given-names></name></person-group> (<year>1941</year>) Notes sur les Copépodes. 13. Harpacticoides de l’Inde. – 14. Une nouvelle <italic><tp:taxon-name><tp:taxon-name-part taxon-name-part-type="genus">Elaphoidella</tp:taxon-name-part></tp:taxon-name></italic> de l’île Maurice. Archives de Zoologie expérimentale et générale 81, notes et revue: 141–150.</mixed-citation></ref><ref id="B10"><mixed-citation xmlns:xlink="http://www.w3.org/1999/xlink" xlink:type="simple">
          <person-group><name name-style="western"><surname>Chappuis</surname><given-names>PA</given-names></name></person-group> (<year>1954</year>) Copépodes Harpacticoïdes des Indes et de l’Iran. Bulletin de la Société d’histoire naturelle de Toulouse 89(3/4): 213–224.</mixed-citation></ref><ref id="B43"><mixed-citation xmlns:xlink="http://www.w3.org/1999/xlink" xlink:type="simple">
          <person-group><name name-style="western"><surname>Jayaram</surname><given-names>KC</given-names></name></person-group> (<year>1995</year>) <article-title>The Krishna River system: a bioresources study.</article-title> <source>Records of the zoological Survey of India, Occasional Papers</source> <volume>160</volume>: <fpage>1</fpage>–<lpage>167</lpage>. [Figures 1–30 on 16 unnumbered pages]</mixed-citation></ref><ref id="B64"><mixed-citation xmlns:xlink="http://www.w3.org/1999/xlink" xlink:type="simple">
          <person-group><name name-style="western"><surname>Ranga Reddy</surname><given-names>Y</given-names></name></person-group> (<year>2001</year>) <article-title>Discovery of <tp:taxon-name><tp:taxon-name-part taxon-name-part-type="family">Parastenocarididae</tp:taxon-name-part></tp:taxon-name> (<tp:taxon-name><tp:taxon-name-part taxon-name-part-type="subclass">Copepoda</tp:taxon-name-part></tp:taxon-name>, <tp:taxon-name><tp:taxon-name-part taxon-name-part-type="order">Harpacticoida</tp:taxon-name-part></tp:taxon-name>) in India, with the description of three new species of <italic><tp:taxon-name><tp:taxon-name-part taxon-name-part-type="genus">Parastenocaris</tp:taxon-name-part></tp:taxon-name></italic> Kessler, 1913, from the River Krishna at Vijayawada.</article-title> <source>Crustaceana</source> <volume>74</volume>: <fpage>705</fpage>–<lpage>733</lpage>. <ext-link xlink:type="simple" ext-link-type="doi" xlink:href="10.1163/156854001317015553">https://doi.org/10.1163/156854001317015553</ext-link></mixed-citation></ref><ref id="B66"><mixed-citation xmlns:xlink="http://www.w3.org/1999/xlink" xlink:type="simple">
          <person-group><name name-style="western"><surname>Ranga Reddy</surname><given-names>Y</given-names></name></person-group> (<year>2014</year>) <article-title>On the little-known hyporheic biodiversity of India, with annotated checklist of copepods and bathynellaceans (<tp:taxon-name><tp:taxon-name-part taxon-name-part-type="subphylum">Crustacea</tp:taxon-name-part></tp:taxon-name>) and a note on the disastrous implications of indiscriminate sand mining.</article-title> <source>Journal of threatened Taxa</source> <volume>6</volume>: <fpage>5315</fpage>–<lpage>5326</lpage>. <ext-link xlink:type="simple" ext-link-type="doi" xlink:href="10.11609/JoTT.o3734.5315-26">https://doi.org/10.11609/JoTT.o3734.5315-26</ext-link></mixed-citation></ref><ref id="B67"><mixed-citation xmlns:xlink="http://www.w3.org/1999/xlink" xlink:type="simple">
          <person-group><name name-style="western"><surname>Ranga Reddy</surname><given-names>Y</given-names></name><name name-style="western"><surname>Schminke</surname><given-names>HK</given-names></name></person-group> (<year>2009a</year>) <article-title>Discovery of the genus <italic><tp:taxon-name><tp:taxon-name-part taxon-name-part-type="genus">Kinnecaris</tp:taxon-name-part></tp:taxon-name></italic> Jakobi, 1972 (<tp:taxon-name><tp:taxon-name-part taxon-name-part-type="subclass">Copepoda</tp:taxon-name-part></tp:taxon-name>, <tp:taxon-name><tp:taxon-name-part taxon-name-part-type="order">Harpacticoida</tp:taxon-name-part></tp:taxon-name>, <tp:taxon-name><tp:taxon-name-part taxon-name-part-type="family">Parastenocarididae</tp:taxon-name-part></tp:taxon-name>) in southeastern India, with description of a new species.</article-title> <source>Crustaceana</source> <volume>82</volume>: <fpage>311</fpage>–<lpage>326</lpage>. <ext-link xlink:type="simple" ext-link-type="doi" xlink:href="10.1163/156854009X409117">https://doi.org/10.1163/156854009X409117</ext-link></mixed-citation></ref><ref id="B68"><mixed-citation xmlns:xlink="http://www.w3.org/1999/xlink" xlink:type="simple">
          <person-group><name name-style="western"><surname>Ranga Reddy</surname><given-names>Y</given-names></name><name name-style="western"><surname>Schminke</surname><given-names>HK</given-names></name></person-group> (<year>2009b</year>) <article-title>Co-occurrence of two species of the genus <italic><tp:taxon-name><tp:taxon-name-part taxon-name-part-type="genus">Habrobathynella</tp:taxon-name-part></tp:taxon-name></italic> Schminke, 1973 (<tp:taxon-name><tp:taxon-name-part taxon-name-part-type="class">Malacostraca</tp:taxon-name-part></tp:taxon-name>, <tp:taxon-name><tp:taxon-name-part taxon-name-part-type="order">Bathynellacea</tp:taxon-name-part></tp:taxon-name>) in sandy sediments of the River Godavari, southeastern India, with the description of a new species.</article-title> <source>Crustaceana</source> <volume>82</volume>: <fpage>475</fpage>–<lpage>485</lpage>. <ext-link xlink:type="simple" ext-link-type="doi" xlink:href="10.1163/156854008X400595">https://doi.org/10.1163/156854008X400595</ext-link></mixed-citation></ref><ref id="B69"><mixed-citation xmlns:xlink="http://www.w3.org/1999/xlink" xlink:type="simple">
          <person-group><name name-style="western"><surname>Ranga Reddy</surname><given-names>Y</given-names></name><name name-style="western"><surname>Totakura</surname><given-names>VR</given-names></name></person-group> (<year>2010</year>) <article-title>A taxonomic revision of the genus <italic><tp:taxon-name><tp:taxon-name-part taxon-name-part-type="genus">Habrobathynella</tp:taxon-name-part></tp:taxon-name></italic> Schminke, 1973, with the description of four new species from southeastern India (<tp:taxon-name><tp:taxon-name-part taxon-name-part-type="subphylum">Crustacea</tp:taxon-name-part></tp:taxon-name>, <tp:taxon-name><tp:taxon-name-part taxon-name-part-type="class">Malacostraca</tp:taxon-name-part></tp:taxon-name>, <tp:taxon-name><tp:taxon-name-part taxon-name-part-type="order">Bathynellacea</tp:taxon-name-part></tp:taxon-name>).</article-title> <source>Zootaxa</source> <volume>2532</volume>: <fpage>1</fpage>–<lpage>54</lpage>.</mixed-citation></ref><ref id="B80"><mixed-citation xmlns:xlink="http://www.w3.org/1999/xlink" xlink:type="simple">
          <person-group><name name-style="western"><surname>Totakura</surname><given-names>VR</given-names></name><name name-style="western"><surname>Subhashini</surname><given-names>V</given-names></name><name name-style="western"><surname>Ranga Reddy</surname><given-names>YR</given-names></name></person-group> (<year>2016</year>) <article-title>Two hyporheic species of the genus <italic><tp:taxon-name><tp:taxon-name-part taxon-name-part-type="genus">Cerconeotes</tp:taxon-name-part></tp:taxon-name></italic> Huys, 1992: <italic><tp:taxon-name><tp:taxon-name-part taxon-name-part-type="genus">C.</tp:taxon-name-part> <tp:taxon-name-part taxon-name-part-type="species">euryhalinus</tp:taxon-name-part></tp:taxon-name></italic> (Krishnaswamy, 1957) and <italic><tp:taxon-name><tp:taxon-name-part taxon-name-part-type="genus">C.</tp:taxon-name-part> <tp:taxon-name-part taxon-name-part-type="species">huysi</tp:taxon-name-part></tp:taxon-name></italic> n. sp. (<tp:taxon-name><tp:taxon-name-part taxon-name-part-type="subclass">Copepoda</tp:taxon-name-part></tp:taxon-name>, <tp:taxon-name><tp:taxon-name-part taxon-name-part-type="order">Harpacticoida</tp:taxon-name-part></tp:taxon-name>, <tp:taxon-name><tp:taxon-name-part taxon-name-part-type="family">Leptastacidae</tp:taxon-name-part></tp:taxon-name>) from India.</article-title> <source>Crustaceana</source> <volume>89</volume>: <fpage>175</fpage>–<lpage>208</lpage>. <ext-link xlink:type="simple" ext-link-type="doi" xlink:href="10.1163/15685403-00003508">https://doi.org/10.1163/15685403-00003508</ext-link></mixed-citation></ref><ref id="B65"><mixed-citation xmlns:xlink="http://www.w3.org/1999/xlink" xlink:type="simple">
          <person-group><name name-style="western"><surname>Ranga Reddy</surname><given-names>Y</given-names></name></person-group> (<year>2002</year>) <article-title><italic><tp:taxon-name><tp:taxon-name-part taxon-name-part-type="genus">Habrobathynella</tp:taxon-name-part> <tp:taxon-name-part taxon-name-part-type="species">nagarjunai</tp:taxon-name-part></tp:taxon-name></italic> n. sp., the second representative of <tp:taxon-name><tp:taxon-name-part taxon-name-part-type="order">Bathynellacea</tp:taxon-name-part></tp:taxon-name> (<tp:taxon-name><tp:taxon-name-part taxon-name-part-type="subphylum">Crustacea</tp:taxon-name-part></tp:taxon-name>, <tp:taxon-name><tp:taxon-name-part taxon-name-part-type="superorder">Syncarida</tp:taxon-name-part></tp:taxon-name>) from groundwaters of South India.</article-title> <source>Hydrobiologia</source> <volume>470</volume>: <fpage>37</fpage>–<lpage>43</lpage>. <ext-link xlink:type="simple" ext-link-type="doi" xlink:href="10.1023/A:1015644509789">https://doi.org/10.1023/A:1015644509789</ext-link></mixed-citation></ref><ref id="B22"><mixed-citation xmlns:xlink="http://www.w3.org/1999/xlink" xlink:type="simple">
          <person-group><name name-style="western"><surname>Forró</surname><given-names>L</given-names></name><name name-style="western"><surname>Dussart</surname><given-names>B</given-names></name></person-group> (<year>1985</year>) <article-title><tp:taxon-name><tp:taxon-name-part taxon-name-part-type="subclass">Copepoda</tp:taxon-name-part></tp:taxon-name> taxa described by E. Daday, together with a catalogue of pertinent material in the Hungarian Natural History Museum.</article-title> <source>Miscellanea zoological hungarica</source> <volume>3</volume>: <fpage>45</fpage>–<lpage>64</lpage>.</mixed-citation></ref></ref-list></tp:taxon-treatment>
