# Supplementary material for: Philippiphonte aspidosoma gen. et sp. n., a radically divergent member of the Laophontidae from shell gravel in the East Sea, South Korea, including a review of Folioquinpes Fiers & Rutledge, 1990 (Copepoda, Harpacticoida)
Source: Zookeys. 2018 Jul 17;(775):15–46. doi: 10.3897/zookeys.775.26404 (PMC6058002; doi:10.3897/zookeys.775.26404)
Supplement: XML Treatment for Folioquinpes pseudomangalis [file zookeys.775.26404-treatment6.xml]

<!DOCTYPE tp:taxon-treatment
  PUBLIC "-//TaxonX//DTD Taxonomic Treatment Publishing DTD v0 20100105//EN" "tax-treatment-NSO.dtd">
<tp:taxon-treatment xmlns:tp="http://www.plazi.org/taxpub"><tp:treatment-meta><kwd-group><label>Taxon classification</label><kwd><named-content xmlns:xlink="http://www.w3.org/1999/xlink" content-type="kingdom">Animalia</named-content></kwd><kwd><named-content xmlns:xlink="http://www.w3.org/1999/xlink" content-type="order">Harpacticoida</named-content></kwd><kwd><named-content xmlns:xlink="http://www.w3.org/1999/xlink" content-type="family">Laophontidae</named-content></kwd></kwd-group><mixed-citation publication-type="journal"><person-group><name><surname>Huys</surname><given-names>Rony</given-names></name><name><surname>Lee</surname><given-names>Jimin</given-names></name></person-group><article-title>
          <italic><tp:taxon-name><tp:taxon-name-part taxon-name-part-type="genus" reg="Philippiphonte">Philippiphonte</tp:taxon-name-part> <tp:taxon-name-part taxon-name-part-type="species" reg="aspidosoma">aspidosoma</tp:taxon-name-part></tp:taxon-name></italic> gen. et sp. n., a radically divergent member of the <tp:taxon-name><tp:taxon-name-part taxon-name-part-type="family">Laophontidae</tp:taxon-name-part></tp:taxon-name> from shell gravel in the East Sea, South Korea, including a review of <italic><tp:taxon-name><tp:taxon-name-part taxon-name-part-type="genus" reg="Folioquinpes">Folioquinpes</tp:taxon-name-part></tp:taxon-name></italic> Fiers &amp; Rutledge, 1990 (<tp:taxon-name><tp:taxon-name-part taxon-name-part-type="subclass">Copepoda</tp:taxon-name-part></tp:taxon-name>, <tp:taxon-name><tp:taxon-name-part taxon-name-part-type="order">Harpacticoida</tp:taxon-name-part></tp:taxon-name>)</article-title><source>Zookeys</source><day>17</day><month>7</month><year>2018</year><volume>2018</volume><issue>775</issue><fpage>15</fpage><lpage>46</lpage><pub-id pub-id-type="doi">10.3897/zookeys.775.26404</pub-id></mixed-citation></tp:treatment-meta><tp:nomenclature><tp:taxon-name>
              <tp:taxon-name-part taxon-name-part-type="genus" reg="Folioquinpes">Folioquinpes</tp:taxon-name-part>
              <tp:taxon-name-part taxon-name-part-type="species" reg="pseudomangalis">pseudomangalis</tp:taxon-name-part>
              <object-id xmlns:xlink="http://www.w3.org/1999/xlink" content-type="zoobank" xlink:type="simple">http://zoobank.org/37483F03-31C2-4710-9180-DD05779A6440</object-id>
            </tp:taxon-name><tp:taxon-status xmlns:xlink="http://www.w3.org/1999/xlink" xlink:type="simple">sp. n.</tp:taxon-status><tp:nomenclature-citation-list><tp:nomenclature-citation><tp:taxon-name>
                  <tp:taxon-name-part taxon-name-part-type="genus" reg="Folioquinpes">Folioquinpes</tp:taxon-name-part> <tp:taxon-name-part taxon-name-part-type="species" reg="mangalis">mangalis</tp:taxon-name-part></tp:taxon-name><comment>Fiers &amp; Rutledge, 1990 <italic>sensu</italic><xref ref-type="bibr" rid="B46">Kim (2013)</xref></comment></tp:nomenclature-citation></tp:nomenclature-citation-list></tp:nomenclature><tp:treatment-sec sec-type="description" id="SECID0EIJBI"><title>Original description.</title><p>
              <xref ref-type="bibr" rid="B46">Kim (2013</xref> – as <italic><tp:taxon-name><tp:taxon-name-part taxon-name-part-type="genus" reg="Folioquinpes">Folioquinpes</tp:taxon-name-part> <tp:taxon-name-part taxon-name-part-type="species" reg="mangalis">mangalis</tp:taxon-name-part></tp:taxon-name></italic>): 38–43; figs 13–16.</p></tp:treatment-sec><tp:treatment-sec sec-type="type locality" id="SECID0E4JBI"><title>Type locality.</title><p>Korea, Jeju Island, Aewol; washings of invertebrates and intertidal stones.</p></tp:treatment-sec><tp:treatment-sec sec-type="type material" id="SECID0ECKBI"><title>Type material.</title><p>In accordance with <xref ref-type="bibr" rid="B42">ICZN (1999)</xref> Arts 16.4 and 72.5.6 the female specimen illustrated by <xref ref-type="bibr" rid="B46">Kim (2013)</xref> in his fig. 13A is here fixed as the holotype of <italic><tp:taxon-name><tp:taxon-name-part taxon-name-part-type="genus" reg="Folioquinpes">F.</tp:taxon-name-part> <tp:taxon-name-part taxon-name-part-type="species" reg="pseudomangalis">pseudomangalis</tp:taxon-name-part></tp:taxon-name></italic> sp. n.</p></tp:treatment-sec><tp:treatment-sec sec-type="Body length" id="SECID0E2KBI"><title>Body length.</title><p>600 μm (♀), 400 μm (♂) [to be confirmed – see below].</p></tp:treatment-sec><tp:treatment-sec sec-type="remarks" id="SECID0EALBI"><title>Remarks.</title><p>
              <xref ref-type="bibr" rid="B46">Kim (2013)</xref> copied <xref ref-type="bibr" rid="B21">Fiers and Rutledge’s (1990)</xref> text description virtually <italic>verbatim</italic> (with the exception of the mouthparts which were not described in the original account). This explains the discrepancies between <xref ref-type="bibr" rid="B46">Kim’s (2013)</xref> text and some of his illustrations and also casts doubt on the accuracy of the body length given for both sexes of the Korean specimens which is allegedly identical to that of <italic><tp:taxon-name><tp:taxon-name-part taxon-name-part-type="genus" reg="Folioquinpes">F.</tp:taxon-name-part> <tp:taxon-name-part taxon-name-part-type="species" reg="mangalis">mangalis</tp:taxon-name-part></tp:taxon-name></italic>.</p><p>
              <xref ref-type="bibr" rid="B46">Kim’s (2013)</xref> specimens are most similar to <italic><tp:taxon-name><tp:taxon-name-part taxon-name-part-type="genus" reg="Folioquinpes">F.</tp:taxon-name-part> <tp:taxon-name-part taxon-name-part-type="species" reg="mangalis">mangalis</tp:taxon-name-part></tp:taxon-name></italic> but differ from Fiers and Rutledge’s description in a number of characteristics, justifying their assignment to a distinct species: (a) cephalothorax not bilaterally incised, (b) caudal rami relatively shorter, (c) second antennulary segment ♀ without blunt process, (d) both exopod and endopod of P4 markedly less elongate, (e) ♀ P5 endopodal lobe with three setae and markedly shorter while exopod relatively more slender, and (f) ♀ P5 rami without dense spinular ornamentation on anterior surface.</p></tp:treatment-sec><ref-list><ref id="B46"><mixed-citation xmlns:xlink="http://www.w3.org/1999/xlink" xlink:type="simple">
          <person-group><name name-style="western"><surname>Kim</surname><given-names>SH</given-names></name></person-group> (<year>2013</year>) <article-title><tp:taxon-name><tp:taxon-name-part taxon-name-part-type="phylum">Arthropoda</tp:taxon-name-part></tp:taxon-name>: <tp:taxon-name><tp:taxon-name-part taxon-name-part-type="class">Maxillopoda</tp:taxon-name-part></tp:taxon-name>: <tp:taxon-name><tp:taxon-name-part taxon-name-part-type="subclass">Copepoda</tp:taxon-name-part></tp:taxon-name>: <tp:taxon-name><tp:taxon-name-part taxon-name-part-type="order">Harpacticoida</tp:taxon-name-part></tp:taxon-name>. Marine <tp:taxon-name><tp:taxon-name-part taxon-name-part-type="order">Harpacticoida</tp:taxon-name-part></tp:taxon-name> II.</article-title> <source>Invertebrate Fauna of Korea</source> <volume>21</volume>(<issue>27</issue>): <fpage>1</fpage>–<lpage>113</lpage>.</mixed-citation></ref><ref id="B42"><mixed-citation xmlns:xlink="http://www.w3.org/1999/xlink" xlink:type="simple">
          <institution xlink:type="simple">ICZN</institution> (International Commission on Zoological Nomenclature) (<year>1999</year>) <source>International Code of Zoological Nomenclature (4<sup>th</sup> еdn).</source> <publisher-name>The International Trust for Zoological Nomenclature</publisher-name>, <publisher-loc>London</publisher-loc>, <size units="page">306 pp</size>.</mixed-citation></ref><ref id="B21"><mixed-citation xmlns:xlink="http://www.w3.org/1999/xlink" xlink:type="simple">
          <person-group><name name-style="western"><surname>Fiers</surname><given-names>F</given-names></name><name name-style="western"><surname>Rutledge</surname><given-names>P</given-names></name></person-group> (<year>1990</year>) <article-title>Harpacticoid copepods associated with <italic><tp:taxon-name><tp:taxon-name-part taxon-name-part-type="genus">Spartina</tp:taxon-name-part> <tp:taxon-name-part taxon-name-part-type="species">alterniflora</tp:taxon-name-part></tp:taxon-name></italic> culms from the marshes of Cocodrie, Louisiana (<tp:taxon-name><tp:taxon-name-part taxon-name-part-type="subphylum">Crustacea</tp:taxon-name-part></tp:taxon-name>, <tp:taxon-name><tp:taxon-name-part taxon-name-part-type="subclass">Copepoda</tp:taxon-name-part></tp:taxon-name>).</article-title> <source>Bulletin de l’Institut royal des Sciences naturelles de Belgique, Biologie</source> <volume>60</volume>: <fpage>105</fpage>–<lpage>125</lpage>.</mixed-citation></ref></ref-list></tp:taxon-treatment>
