# Supplementary material for: Philippiphonte aspidosoma gen. et sp. n., a radically divergent member of the Laophontidae from shell gravel in the East Sea, South Korea, including a review of Folioquinpes Fiers & Rutledge, 1990 (Copepoda, Harpacticoida)
Source: Zookeys. 2018 Jul 17;(775):15–46. doi: 10.3897/zookeys.775.26404 (PMC6058002; doi:10.3897/zookeys.775.26404)
Supplement: XML Treatment for Folioquinpes chathamensis [file zookeys.775.26404-treatment7.xml]

<!DOCTYPE tp:taxon-treatment
  PUBLIC "-//TaxonX//DTD Taxonomic Treatment Publishing DTD v0 20100105//EN" "tax-treatment-NSO.dtd">
<tp:taxon-treatment xmlns:tp="http://www.plazi.org/taxpub"><tp:treatment-meta><kwd-group><label>Taxon classification</label><kwd><named-content xmlns:xlink="http://www.w3.org/1999/xlink" content-type="kingdom">Animalia</named-content></kwd><kwd><named-content xmlns:xlink="http://www.w3.org/1999/xlink" content-type="order">Harpacticoida</named-content></kwd><kwd><named-content xmlns:xlink="http://www.w3.org/1999/xlink" content-type="family">Laophontidae</named-content></kwd></kwd-group><mixed-citation publication-type="journal"><person-group><name><surname>Huys</surname><given-names>Rony</given-names></name><name><surname>Lee</surname><given-names>Jimin</given-names></name></person-group><article-title>
          <italic><tp:taxon-name><tp:taxon-name-part taxon-name-part-type="genus" reg="Philippiphonte">Philippiphonte</tp:taxon-name-part> <tp:taxon-name-part taxon-name-part-type="species" reg="aspidosoma">aspidosoma</tp:taxon-name-part></tp:taxon-name></italic> gen. et sp. n., a radically divergent member of the <tp:taxon-name><tp:taxon-name-part taxon-name-part-type="family">Laophontidae</tp:taxon-name-part></tp:taxon-name> from shell gravel in the East Sea, South Korea, including a review of <italic><tp:taxon-name><tp:taxon-name-part taxon-name-part-type="genus" reg="Folioquinpes">Folioquinpes</tp:taxon-name-part></tp:taxon-name></italic> Fiers &amp; Rutledge, 1990 (<tp:taxon-name><tp:taxon-name-part taxon-name-part-type="subclass">Copepoda</tp:taxon-name-part></tp:taxon-name>, <tp:taxon-name><tp:taxon-name-part taxon-name-part-type="order">Harpacticoida</tp:taxon-name-part></tp:taxon-name>)</article-title><source>Zookeys</source><day>17</day><month>7</month><year>2018</year><volume>2018</volume><issue>775</issue><fpage>15</fpage><lpage>46</lpage><pub-id pub-id-type="doi">10.3897/zookeys.775.26404</pub-id></mixed-citation></tp:treatment-meta><tp:nomenclature><tp:taxon-name>
              <tp:taxon-name-part taxon-name-part-type="genus" reg="Folioquinpes">Folioquinpes</tp:taxon-name-part>
              <tp:taxon-name-part taxon-name-part-type="species" reg="chathamensis">chathamensis</tp:taxon-name-part>
            </tp:taxon-name><tp:taxon-authority>(Sars, 1905) sensu Rühe (1914)</tp:taxon-authority><tp:nomenclature-citation-list><tp:nomenclature-citation><tp:taxon-name>
                  <tp:taxon-name-part taxon-name-part-type="genus" reg="Laophonte">Laophonte</tp:taxon-name-part> <tp:taxon-name-part taxon-name-part-type="species" reg="chathamensis">chathamensis</tp:taxon-name-part></tp:taxon-name><comment>Sars, 1905 <italic>sensu</italic><xref ref-type="bibr" rid="B70">Rühe (1914)</xref></comment></tp:nomenclature-citation></tp:nomenclature-citation-list></tp:nomenclature><tp:treatment-sec sec-type="description" id="SECID0EJOBI"><title>Original description.</title><p>
              <xref ref-type="bibr" rid="B70">Rühe (1914)</xref>: 33; fig. 11 (♀ only).</p></tp:treatment-sec><tp:treatment-sec sec-type="type locality" id="SECID0ETOBI"><title>Type locality.</title><p>South Africa, Western Cape Province, Cape Town, Muizenberg, Sandvlei; freshwater lake.</p></tp:treatment-sec><tp:treatment-sec sec-type="Body length" id="SECID0EYOBI"><title>Body length.</title><p>470–670 μm (♀) [<xref ref-type="bibr" rid="B70">Rühe 1914</xref>].</p></tp:treatment-sec><tp:treatment-sec sec-type="remarks" id="SECID0ECPBI"><title>Remarks.</title><p>
              <xref ref-type="bibr" rid="B70">Rühe’s (1914)</xref> illustrations are limited to the P5 and the abdomen in dorsal aspect. Differences with <italic><tp:taxon-name><tp:taxon-name-part taxon-name-part-type="genus" reg="Folioquinpes">F.</tp:taxon-name-part> <tp:taxon-name-part taxon-name-part-type="species" reg="chathamensis">chathamensis</tp:taxon-name-part></tp:taxon-name></italic> include the distinctly longer caudal rami, the reduced pleural extensions on the abdominal somites, and the setae on the P5 baseoendopod being distinctly longer. <xref ref-type="bibr" rid="B70">Rühe (1914)</xref> suspected that <xref ref-type="bibr" rid="B72">Sars (1905)</xref> had misinterpreted the apical blunt spine on the P5 exopod as a single element rather than two adjacent ones. <xref ref-type="bibr" rid="B56">Mielke’s (1981)</xref> illustration, which confirms Sars’s observation, indicates that the space between the two apical spines in Rühe’s fig. 11b is in reality the inner core of the basally dilated spine. We suspect that Rühe has misinterpreted as a real phenomenon what he has seen only in optical section. Pending the discovery of fresh material the Western Cape population attributed to <italic><tp:taxon-name><tp:taxon-name-part taxon-name-part-type="genus" reg="Folioquinpes">Folioquinpes</tp:taxon-name-part> <tp:taxon-name-part taxon-name-part-type="species" reg="chathamensis">chathamensis</tp:taxon-name-part></tp:taxon-name></italic> is here regarded as a <italic>species inquirenda</italic> in the genus.</p></tp:treatment-sec><ref-list><ref id="B70"><mixed-citation xmlns:xlink="http://www.w3.org/1999/xlink" xlink:type="simple">
          <person-group><name name-style="western"><surname>Rühe</surname><given-names>FE</given-names></name></person-group> (<year>1914</year>) Die Süsswassercrustacea der Deutschen Südpolar Expedition, 1901–1903, mit Ausschluss der Ostracoden. Deutsche Südpolar-Expedition 16 (= Zoologie 8): 5–66.</mixed-citation></ref><ref id="B72"><mixed-citation xmlns:xlink="http://www.w3.org/1999/xlink" xlink:type="simple">
          <person-group><name name-style="western"><surname>Sars</surname><given-names>GO</given-names></name></person-group> (<year>1905</year>) Pacifische Plankton-Crustaceen. (Ergebnisse einer Reise nach dem Pacific. Schauinsland 1896–1897). II. Brackwasser-Crustaceen von den Chatham-Inseln. Zoologische Jahrbücher für Systematik 21: 371–414, plates 14–20.</mixed-citation></ref><ref id="B56"><mixed-citation xmlns:xlink="http://www.w3.org/1999/xlink" xlink:type="simple">
          <person-group><name name-style="western"><surname>Mielke</surname><given-names>W</given-names></name></person-group> (<year>1981</year>) <article-title>Interstitielle Fauna von Galapagos. XXVIII. <tp:taxon-name><tp:taxon-name-part taxon-name-part-type="subfamily">Laophontinae</tp:taxon-name-part></tp:taxon-name> (<tp:taxon-name><tp:taxon-name-part taxon-name-part-type="family">Laophontidae</tp:taxon-name-part></tp:taxon-name>), <tp:taxon-name><tp:taxon-name-part taxon-name-part-type="family">Ancorabolidae</tp:taxon-name-part></tp:taxon-name> (<tp:taxon-name><tp:taxon-name-part taxon-name-part-type="order">Harpacticoida</tp:taxon-name-part></tp:taxon-name>).</article-title> <source>Mikrofauna des Meeresbodens</source> <volume>84</volume>: <fpage>1</fpage>–<lpage>106</lpage>.</mixed-citation></ref></ref-list></tp:taxon-treatment>
